# Supplementary material for: Single-cell differential splicing analysis reveals high heterogeneity of liver tumor-infiltrating T cells
Source: Sci Rep. 2021 Mar 5;11:5325. doi: 10.1038/s41598-021-84693-w (PMC7935992; doi:10.1038/s41598-021-84693-w)
Supplement: Supplementary file 1 — Supplementary Figure 1. [file 41598_2021_84693_MOESM1_ESM.xlsx]

## Sheet: ARHGAP15
GeneID	logFC	AveExpr	t	P.Value	adj.P.Val	B	GeneName	Cluster
6275	3.11485	8.74039	9.0677	2.37439e-18	3.7494e-14	29.9562	S100A4	ARHGAP15-205+
3688	2.95299	4.2246	8.11938	3.3179e-15	2.61965e-11	23.0903	ITGB1	ARHGAP15-205+
6282	2.69446	7.1373	7.54004	2.05937e-13	6.38958e-10	19.3574	S100A11	ARHGAP15-205+
5732	2.65104	2.22306	6.95971	1.01377e-11	2.00105e-08	15.8138	PTGER2	ARHGAP15-205+
7076	2.55808	2.24141	6.86046	1.92564e-11	3.37863e-08	15.2182	TIMP1	ARHGAP15-205+
4542	2.39651	2.72654	6.75429	3.79427e-11	5.99154e-08	14.5539	MYO1F	ARHGAP15-205+
301	2.37615	7.26551	6.65126	7.26825e-11	8.82868e-08	13.9643	ANXA1	ARHGAP15-205+
302	2.33372	2.9005	6.06982	2.44531e-09	2.14521e-06	10.7287	ANXA2	ARHGAP15-205+
27350	2.3248	3.1335	5.66219	2.45521e-08	1.68566e-05	8.61806	APOBEC3C	ARHGAP15-205+
79026	2.2833	4.88647	7.96495	1.02009e-14	5.3694e-11	22.0443	AHNAK	ARHGAP15-205+
8728	2.24363	1.8191	7.59886	1.36889e-13	5.40402e-10	19.8331	ADAM19	ARHGAP15-205+
6281	2.18815	7.34225	6.55676	1.31011e-10	1.47771e-07	13.4242	S100A10	ARHGAP15-205+
1534	2.09299	0.776905	6.717	4.80517e-11	6.5267e-08	14.5531	CYB561	ARHGAP15-205+
822	2.07289	0.889064	6.18991	1.20868e-09	1.19289e-06	11.5275	CAPG	ARHGAP15-205+
11010	1.997	3.73007	5.42623	8.77852e-08	4.78006e-05	7.44908	GLIPR1	ARHGAP15-205+
2833	1.99145	2.09914	5.09879	4.76985e-07	0.000221531	5.94531	CXCR3	ARHGAP15-205+
1396	1.96003	7.70773	5.76682	1.37549e-08	9.87292e-06	9.16788	CRIP1	ARHGAP15-205+
8717	1.94615	3.83614	4.87033	1.47414e-06	0.000506046	4.89822	TRADD	ARHGAP15-205+
3587	1.93102	5.22293	5.49206	6.1806e-08	3.61474e-05	7.76893	IL10RA	ARHGAP15-205+
5355	1.90328	5.54773	4.4621	9.92346e-06	0.00241079	3.18707	PLP2	ARHGAP15-205+
304	1.85254	1.56462	5.8748	7.49518e-09	6.22928e-06	9.77441	ANXA2P2	ARHGAP15-205+
3956	1.83752	1.35973	5.06462	5.66258e-07	0.000248383	5.81201	LGALS1	ARHGAP15-205+
116496	1.81157	0.814933	6.3974	3.48379e-10	3.6675e-07	12.6967	FAM129A	ARHGAP15-205+
10952	1.79145	3.59375	4.49615	8.51e-06	0.00210575	3.32334	SEC61B	ARHGAP15-205+
27243	1.75443	2.92397	4.34	1.70767e-05	0.00371011	2.70225	CHMP2A	ARHGAP15-205+
639	1.74746	1.55053	5.63024	2.92524e-08	1.8477e-05	8.52225	PRDM1	ARHGAP15-205+
5479	1.7237	6.82948	5.21213	2.68178e-07	0.000136607	6.45155	PPIB	ARHGAP15-205+
152007	1.68253	1.72308	4.81966	1.8821e-06	0.000606534	4.70602	GLIPR2	ARHGAP15-205+
8743	1.67168	2.88817	4.54067	6.95078e-06	0.0018072	3.50818	TNFSF10	ARHGAP15-205+
23741	1.63789	5.48155	4.36989	1.49694e-05	0.00345534	2.81869	EID1	ARHGAP15-205+
7295	1.63692	2.70213	4.36795	1.50984e-05	0.00345534	2.81354	TXN	ARHGAP15-205+
967	1.60548	1.537	4.67924	3.6626e-06	0.00107104	4.10392	CD63	ARHGAP15-205+
6504	1.5846	3.28785	4.13311	4.16101e-05	0.00746665	1.90624	SLAMF1	ARHGAP15-205+
2625	1.58281	2.90772	4.34128	1.69807e-05	0.00371011	2.70715	GATA3	ARHGAP15-205+
10602	1.57904	1.42457	5.07589	5.35151e-07	0.000241445	5.86154	CDC42EP3	ARHGAP15-205+
965	1.53503	1.14835	4.49552	8.53447e-06	0.00210575	3.33621	CD58	ARHGAP15-205+
2040	1.52296	2.22347	4.14799	3.90763e-05	0.00734588	1.96365	STOM	ARHGAP15-205+
79668	1.51199	3.85914	4.74686	2.66354e-06	0.000824706	4.36431	PARP8	ARHGAP15-205+
1316	1.51156	5.43677	4.65773	4.04995e-06	0.00114201	3.99057	KLF6	ARHGAP15-205+
7431	1.42265	8.45519	4.87195	1.46259e-06	0.000506046	4.92546	VIM	ARHGAP15-205+
54331	1.4068	3.01851	4.20056	3.12505e-05	0.006018	2.1617	GNG2	ARHGAP15-205+
2752	1.40065	0.587596	4.67254	3.77929e-06	0.00108507	4.07435	GLUL	ARHGAP15-205+
2081	1.39046	0.888139	4.84437	1.67112e-06	0.000561461	4.82901	ERN1	ARHGAP15-205+
118429	1.37506	0.777151	4.83755	1.72694e-06	0.000568127	4.79899	ANTXR2	ARHGAP15-205+
6095	1.36165	3.3668	4.37691	1.45116e-05	0.0034202	2.84554	RORA	ARHGAP15-205+
79856	1.34799	4.79999	4.75608	2.54953e-06	0.000805192	4.4039	SNX22	ARHGAP15-205+
83442	1.30885	9.98848	6.09539	2.10661e-09	1.9568e-06	10.9298	SH3BGRL3	ARHGAP15-205+
84525	1.29896	0.306717	4.87231	1.46001e-06	0.000506046	4.94403	HOPX	ARHGAP15-205+
8553	1.2601	0.465561	4.53972	6.98113e-06	0.0018072	3.50296	BHLHE40	ARHGAP15-205+
4299	1.21205	1.42036	4.33513	1.74462e-05	0.00371011	2.68808	AFF1	ARHGAP15-205+
170371	1.20543	-0.279518	5.10873	4.53684e-07	0.000217095	5.97135	C10orf128	ARHGAP15-205+
196549	1.19074	-0.0742519	5.65409	2.56688e-08	1.6889e-05	8.71503	EEF1DP3	ARHGAP15-205+
6277	1.18138	7.85693	4.13679	4.09691e-05	0.00743613	1.92133	S100A6	ARHGAP15-205+
26030	1.17869	-0.0794558	5.01861	7.12263e-07	0.000295983	5.58136	PLEKHG3	ARHGAP15-205+
100131176	1.17185	0.0412088	4.11666	4.45928e-05	0.00782405	1.74485	WDR86-AS1	ARHGAP15-205+
4747	1.16308	-0.180953	4.52456	7.48056e-06	0.00190525	3.35787	NEFL	ARHGAP15-205+
9235	1.00739	10.2174	4.96624	9.22809e-07	0.000355417	5.35605	IL32	ARHGAP15-205+
1236	2.94799	8.2322	-7.51624	2.42781e-13	6.38958e-10	19.2057	CCR7	ARHGAP15-205-
6402	2.09679	8.68363	-5.44252	8.0513e-08	4.54065e-05	7.55761	SELL	ARHGAP15-205-
7294	1.98507	4.33796	-5.2483	2.22651e-07	0.000117196	6.6058	TXK	ARHGAP15-205-
939	1.89287	6.78143	-4.69411	3.41603e-06	0.00101778	4.14644	CD27	ARHGAP15-205-
87	1.76452	1.80397	-5.78501	1.24257e-08	9.34356e-06	9.34426	ACTN1	ARHGAP15-205-
2272	1.72022	1.90508	-4.99641	7.95135e-07	0.000321948	5.50521	FHIT	ARHGAP15-205-
81606	-1.55713	4.993	-4.30456	1.99429e-05	0.00408985	2.5606	LBH	ARHGAP15-205-
3572	1.5479	3.4634	-4.73704	2.79034e-06	0.000847353	4.32909	IL6ST	ARHGAP15-205-
678655	1.49935	5.18584	-4.26321	2.38684e-05	0.00471133	2.40051	CD27-AS1	ARHGAP15-205-
5163	1.49533	1.41952	-5.04114	6.3672e-07	0.000271742	5.71865	PDK1	ARHGAP15-205-
9241	1.43654	0.183531	-7.0217	6.76482e-12	1.52605e-08	16.5693	NOG	ARHGAP15-205-
51176	1.42305	6.52006	-4.09967	4.78866e-05	0.00830964	1.78154	LEF1	ARHGAP15-205-
128553	1.30958	0.785121	-5.80163	1.13215e-08	8.93885e-06	9.48882	TSHZ2	ARHGAP15-205-
113791	1.30803	8.10093	-4.33285	1.76213e-05	0.00371011	2.67667	PIK3IP1	ARHGAP15-205-
126259	1.24614	0.341423	-4.97543	8.81967e-07	0.000348178	5.36986	TMIGD2	ARHGAP15-205-
51735	1.24189	4.0791	-4.11806	4.43309e-05	0.00782405	1.84941	RAPGEF6	ARHGAP15-205-
27284	1.18575	0.678023	-4.18111	3.39527e-05	0.0064596	2.02051	SULT1B1	ARHGAP15-205-
285025	1.1445	0.233561	-5.52215	5.25843e-08	3.19369e-05	8.02111	CCDC141	ARHGAP15-205-
27086	1.12115	4.60986	-4.30779	1.96643e-05	0.00408578	2.57276	FOXP1	ARHGAP15-205-
84830	1.1089	0.501626	-4.20604	3.05265e-05	0.00595116	2.09555	ADTRP	ARHGAP15-205-
7273	1.02523	1.02128	-5.17869	3.18197e-07	0.00015702	6.36431	TTN	ARHGAP15-205-
765	1.02508	0.160438	-4.63529	4.49577e-06	0.00124549	3.81481	CA6	ARHGAP15-205-
Note: the differential expression genes list between ARHGAP15-205+ population and ARHGAP15-205- population
