# Supplementary material for: Single-cell differential splicing analysis reveals high heterogeneity of liver tumor-infiltrating T cells
Source: Sci Rep. 2021 Mar 5;11:5325. doi: 10.1038/s41598-021-84693-w (PMC7935992; doi:10.1038/s41598-021-84693-w)
Supplement: Supplementary file 2 — Supplementary Table 1. [file 41598_2021_84693_MOESM2_ESM.xlsx]

## Sheet: CD8+ T clusters
Junction	logFC	adj.P.Val	Gene	Cluster1	Cluster2
chr12_57478758_57479090_2	-2.21974	2.3895e-39	ARHGAP9	C03_CD8.SLC4A10	C04_CD8.LAYN
chr12_57477681_57478539_2	-1.93459	4.09632e-35	ARHGAP9	C03_CD8.SLC4A10	C04_CD8.LAYN
chr6_41940586_41941451_2	-1.78796	3.65911e-21	CCND3	C03_CD8.SLC4A10	C04_CD8.LAYN
chr6_41937395_42048500_2	1.08914	1.99108e-07	CCND3	C03_CD8.SLC4A10	C04_CD8.LAYN
chr2_106491234_106496172_1	-1.10674	6.7301e-05	CD8B2	C03_CD8.SLC4A10	C04_CD8.LAYN
chr7_92833691_92836477_2	1.33474	5.68953e-07	CDK6	C03_CD8.SLC4A10	C04_CD8.LAYN
chr10_35195215_35206894_1	-1.29201	0.000516276	CREM	C03_CD8.SLC4A10	C04_CD8.LAYN
chr10_35178987_35179133_1	1.03346	0.00188208	CREM	C03_CD8.SLC4A10	C04_CD8.LAYN
chr15_48331796_48332267_1	1.23718	6.35805e-06	DUT	C03_CD8.SLC4A10	C04_CD8.LAYN
chr12_123626494_123627043_2	-1.00501	0.000123492	EIF2B1	C03_CD8.SLC4A10	C04_CD8.LAYN
chr1_28887211_28987447_1	-1.75031	1.96232e-08	EPB41	C03_CD8.SLC4A10	C04_CD8.LAYN
chr1_28914769_28987430_1	1.70096	1.43009e-05	EPB41	C03_CD8.SLC4A10	C04_CD8.LAYN
chr4_189952288_189957397_1	1.63559	0.000543976	FRG1	C03_CD8.SLC4A10	C04_CD8.LAYN
chr4_189955152_189957397_1	-1.0241	0.00178448	FRG1	C03_CD8.SLC4A10	C04_CD8.LAYN
chr4_189943273_189952161_1	-1.04931	0.00178448	FRG1	C03_CD8.SLC4A10	C04_CD8.LAYN
chr4_189952288_189953067_1	-1.01242	0.00178448	FRG1	C03_CD8.SLC4A10	C04_CD8.LAYN
chr2_38731910_38733487_1	-1.09233	3.04541e-06	GALM	C03_CD8.SLC4A10	C04_CD8.LAYN
chr10_8054892_8055286_1	-1.17167	8.0929e-05	GATA3	C03_CD8.SLC4A10	C04_CD8.LAYN
chr22_37632516_37632600_1	-1.40676	3.94647e-05	GGA1	C03_CD8.SLC4A10	C04_CD8.LAYN
chr22_37632166_37632404_1	-1.21626	0.000409429	GGA1	C03_CD8.SLC4A10	C04_CD8.LAYN
chr2_144211580_144225606_2	1.39091	1.81859e-06	GTDC1	C03_CD8.SLC4A10	C04_CD8.LAYN
chr2_144211580_144235675_2	-1.31268	0.000521436	GTDC1	C03_CD8.SLC4A10	C04_CD8.LAYN
chr7_76303077_76303801_1	-1.4104	0.000212003	HSPB1	C03_CD8.SLC4A10	C04_CD8.LAYN
chr17_39829489_39832097_2	-1.15244	1.96734e-11	IKZF3	C03_CD8.SLC4A10	C04_CD8.LAYN
chr17_39792934_39829386_2	-1.14113	1.96734e-11	IKZF3	C03_CD8.SLC4A10	C04_CD8.LAYN
chr17_39791584_39792672_2	-1.04719	4.22466e-11	IKZF3	C03_CD8.SLC4A10	C04_CD8.LAYN
chr17_39788375_39791415_2	-1.07815	4.22466e-11	IKZF3	C03_CD8.SLC4A10	C04_CD8.LAYN
chr17_39832152_39864119_2	-1.01185	4.22466e-11	IKZF3	C03_CD8.SLC4A10	C04_CD8.LAYN
chr5_76543555_76562395_1	-1.31235	1.73088e-10	IQGAP2	C03_CD8.SLC4A10	C04_CD8.LAYN
chr17_3761983_3763868_2	-1.24889	1.40212e-16	ITGAE	C03_CD8.SLC4A10	C04_CD8.LAYN
chr17_3745928_3747921_2	-1.23393	1.40212e-16	ITGAE	C03_CD8.SLC4A10	C04_CD8.LAYN
chr17_3761521_3761914_2	-1.23637	2.0251e-16	ITGAE	C03_CD8.SLC4A10	C04_CD8.LAYN
chr17_3757860_3759401_2	-1.24799	2.0251e-16	ITGAE	C03_CD8.SLC4A10	C04_CD8.LAYN
chr17_3714943_3716687_2	1.77166	2.0251e-16	ITGAE	C03_CD8.SLC4A10	C04_CD8.LAYN
chr17_3748053_3750351_2	-1.16863	2.28039e-16	ITGAE	C03_CD8.SLC4A10	C04_CD8.LAYN
chr17_3755262_3755829_2	-1.09858	4.69165e-16	ITGAE	C03_CD8.SLC4A10	C04_CD8.LAYN
chr17_3763961_3777539_2	-1.20341	5.0887e-16	ITGAE	C03_CD8.SLC4A10	C04_CD8.LAYN
chr17_3716799_3720306_2	1.73522	5.0887e-16	ITGAE	C03_CD8.SLC4A10	C04_CD8.LAYN
chr17_3757135_3757705_2	-1.19033	5.0887e-16	ITGAE	C03_CD8.SLC4A10	C04_CD8.LAYN
chr12_6774002_6774594_1	-1.37909	4.9556e-12	LAG3	C03_CD8.SLC4A10	C04_CD8.LAYN
chr12_6772911_6773191_1	-1.3098	1.09339e-11	LAG3	C03_CD8.SLC4A10	C04_CD8.LAYN
chr12_6774865_6775272_1	-1.28372	3.93164e-09	LAG3	C03_CD8.SLC4A10	C04_CD8.LAYN
chr6_31581631_31582255_2	1.33588	1.65654e-06	LTB	C03_CD8.SLC4A10	C04_CD8.LAYN
chr1_222644587_222645553_1	-1.00193	0.00311381	MIA3	C03_CD8.SLC4A10	C04_CD8.LAYN
chr17_7857199_7857382_2	-1.59838	3.87914e-06	NAA38	C03_CD8.SLC4A10	C04_CD8.LAYN
chr19_51372203_51372378_2	-1.01835	8.94128e-20	NKG7	C03_CD8.SLC4A10	C04_CD8.LAYN
chr1_959082_959214_2	1.14536	0.00365209	NOC2L	C03_CD8.SLC4A10	C04_CD8.LAYN
chr19_49560693_49580514_2	-1.01278	1.71433e-05	NOSIP	C03_CD8.SLC4A10	C04_CD8.LAYN
chr3_146525648_146533469_2	1.09715	0.000193959	PLSCR1	C03_CD8.SLC4A10	C04_CD8.LAYN
chr6_106086596_106088200_1	-3.48372	4.7135e-53	PRDM1	C03_CD8.SLC4A10	C04_CD8.LAYN
chr6_106095735_106099299_1	-3.13834	4.53167e-48	PRDM1	C03_CD8.SLC4A10	C04_CD8.LAYN
chr6_106088450_106095614_1	-3.09514	6.48836e-46	PRDM1	C03_CD8.SLC4A10	C04_CD8.LAYN
chr6_106099095_106099299_1	2.29488	3.16185e-20	PRDM1	C03_CD8.SLC4A10	C04_CD8.LAYN
chr6_106099553_106104824_1	1.3858	1.96266e-14	PRDM1	C03_CD8.SLC4A10	C04_CD8.LAYN
chr8_37870529_37874514_2	1.80399	1.65864e-06	RAB11FIP1	C03_CD8.SLC4A10	C04_CD8.LAYN
chr8_37863114_37870419_2	1.6792	4.52703e-06	RAB11FIP1	C03_CD8.SLC4A10	C04_CD8.LAYN
chr8_37875323_37877108_2	1.22646	0.000569371	RAB11FIP1	C03_CD8.SLC4A10	C04_CD8.LAYN
chr16_53445930_53447041_1	1.25806	2.18832e-37	RBL2	C03_CD8.SLC4A10	C04_CD8.LAYN
chr16_53439147_53442657_1	-1.11913	4.70273e-17	RBL2	C03_CD8.SLC4A10	C04_CD8.LAYN
chr16_53442859_53447041_1	-1.00104	4.17705e-15	RBL2	C03_CD8.SLC4A10	C04_CD8.LAYN
chr16_53434797_53439015_1	-1.01096	6.52697e-14	RBL2	C03_CD8.SLC4A10	C04_CD8.LAYN
chr16_2264332_2264572_2	-1.01701	1.88995e-06	RNPS1	C03_CD8.SLC4A10	C04_CD8.LAYN
chr10_78037305_78040203_1	1.273	2.10917e-24	RPS24	C03_CD8.SLC4A10	C04_CD8.LAYN
chr10_78040226_78040614_1	1.21791	3.21451e-24	RPS24	C03_CD8.SLC4A10	C04_CD8.LAYN
chr10_78037305_78040614_1	-1.06876	1.39382e-18	RPS24	C03_CD8.SLC4A10	C04_CD8.LAYN
chr16_18896957_18899986_2	1.191	0.00302224	SMG1	C03_CD8.SLC4A10	C04_CD8.LAYN
chr19_49101472_49102113_1	1.50173	4.1972e-07	SNRNP70	C03_CD8.SLC4A10	C04_CD8.LAYN
chr19_49101472_49104633_1	-1.07274	0.000403743	SNRNP70	C03_CD8.SLC4A10	C04_CD8.LAYN
chr17_76735159_76736153_2	-1.14954	4.8766e-05	SRSF2	C03_CD8.SLC4A10	C04_CD8.LAYN
chr5_119356122_119392815_1	-1.14209	1.02952e-05	TNFAIP8	C03_CD8.SLC4A10	C04_CD8.LAYN
chr5_119333632_119392815_1	1.89885	1.6842e-05	TNFAIP8	C03_CD8.SLC4A10	C04_CD8.LAYN
chr7_38341800_38342255_1	-1.42729	0.0081442	TRG-AS1	C03_CD8.SLC4A10	C04_CD8.LAYN
chr15_25405503_25409087_2	-1.15055	0.00129347	UBE3A	C03_CD8.SLC4A10	C04_CD8.LAYN
chr14_100369259_100375282_2	-1.47884	1.52695e-14	WARS	C03_CD8.SLC4A10	C04_CD8.LAYN
chr14_100369259_100376259_2	1.17735	3.80659e-10	WARS	C03_CD8.SLC4A10	C04_CD8.LAYN
chr22_28796122_28796147_0	1.44402	3.14006e-08	XBP1	C03_CD8.SLC4A10	C04_CD8.LAYN
chr15_85543956_85575130_1	1.25627	1.44734e-15	AKAP13	C01_CD8.LEF1	C05_CD8.GZMK
chr15_85533881_85543771_1	1.23979	4.37818e-15	AKAP13	C01_CD8.LEF1	C05_CD8.GZMK
chr15_85380799_85485709_1	1.0727	4.37818e-15	AKAP13	C01_CD8.LEF1	C05_CD8.GZMK
chr15_85485754_85521427_1	1.12053	2.19828e-14	AKAP13	C01_CD8.LEF1	C05_CD8.GZMK
chr15_85521576_85533583_1	1.24136	4.56269e-14	AKAP13	C01_CD8.LEF1	C05_CD8.GZMK
chr15_85575330_85578929_1	1.01296	1.9391e-11	AKAP13	C01_CD8.LEF1	C05_CD8.GZMK
chr11_46679469_46679647_2	1.19083	0.00287659	ARHGAP1	C01_CD8.LEF1	C05_CD8.GZMK
chr12_57478758_57479090_2	-1.70935	2.35592e-11	ARHGAP9	C01_CD8.LEF1	C05_CD8.GZMK
chr12_57477681_57478539_2	-1.44281	1.89821e-10	ARHGAP9	C01_CD8.LEF1	C05_CD8.GZMK
chr11_3015850_3017105_2	-1.26246	1.04397e-05	CARS	C01_CD8.LEF1	C05_CD8.GZMK
chr11_3012277_3015780_2	-1.05469	0.000470291	CARS	C01_CD8.LEF1	C05_CD8.GZMK
chr11_3018512_3018619_2	-1.01464	0.000685918	CARS	C01_CD8.LEF1	C05_CD8.GZMK
chr2_200859747_200861237_2	1.24412	3.11168e-17	CLK1	C01_CD8.LEF1	C05_CD8.GZMK
chr2_200860216_200861237_2	-1.33487	1.84744e-13	CLK1	C01_CD8.LEF1	C05_CD8.GZMK
chr2_200859747_200860124_2	-1.01874	5.63782e-10	CLK1	C01_CD8.LEF1	C05_CD8.GZMK
chr5_178616949_178618555_2	1.4525	4.53609e-06	CLK4	C01_CD8.LEF1	C05_CD8.GZMK
chr5_178617435_178618555_2	-1.24314	0.00367897	CLK4	C01_CD8.LEF1	C05_CD8.GZMK
chr10_14530516_14572228_2	-1.65745	3.21625e-06	FAM107B	C01_CD8.LEF1	C05_CD8.GZMK
chr10_14553388_14571762_2	1.35365	6.75021e-06	FAM107B	C01_CD8.LEF1	C05_CD8.GZMK
chr5_39202988_39270568_2	-1.05415	5.25269e-10	FYB1	C01_CD8.LEF1	C05_CD8.GZMK
chr17_39777768_39777884_2	-1.47741	6.91788e-06	IKZF3	C01_CD8.LEF1	C05_CD8.GZMK
chr15_88639077_88639342_1	-1.58114	5.89064e-14	ISG20	C01_CD8.LEF1	C05_CD8.GZMK
chr1_25543787_25553921_1	-1.27641	4.08904e-07	LDLRAP1	C01_CD8.LEF1	C05_CD8.GZMK
chr1_25562979_25563069_1	1.47535	4.08904e-07	LDLRAP1	C01_CD8.LEF1	C05_CD8.GZMK
chr1_25562717_25563069_1	-1.40955	2.43118e-06	LDLRAP1	C01_CD8.LEF1	C05_CD8.GZMK
chr1_25554973_25557152_1	-1.37115	2.7489e-06	LDLRAP1	C01_CD8.LEF1	C05_CD8.GZMK
chr1_25557268_25562643_1	-1.39179	3.72799e-06	LDLRAP1	C01_CD8.LEF1	C05_CD8.GZMK
chr1_25563792_25565172_1	1.00275	3.72799e-06	LDLRAP1	C01_CD8.LEF1	C05_CD8.GZMK
chr1_25554065_25554859_1	-1.17251	3.0874e-05	LDLRAP1	C01_CD8.LEF1	C05_CD8.GZMK
chr19_49560693_49580514_2	-1.4871	2.72474e-14	NOSIP	C01_CD8.LEF1	C05_CD8.GZMK
chr3_167684390_167687233_2	-1.00608	0.00484705	PDCD10	C01_CD8.LEF1	C05_CD8.GZMK
chr5_65579614_65583037_1	-1.1253	0.00729751	PPWD1	C01_CD8.LEF1	C05_CD8.GZMK
chr10_6583919_6584117_1	2.46761	2.23057e-06	PRKCQ-AS1	C01_CD8.LEF1	C05_CD8.GZMK
chr1_108696338_108698603_1	-1.194	0.00027264	PRPF38B	C01_CD8.LEF1	C05_CD8.GZMK
chr6_107720994_107731973_2	1.24375	0.000391926	SCML4	C01_CD8.LEF1	C05_CD8.GZMK
chr19_49101472_49102113_1	1.3946	0.00167113	SNRNP70	C01_CD8.LEF1	C05_CD8.GZMK
chr16_50674075_50675769_2	-1.35463	0.0084362	SNX20	C01_CD8.LEF1	C05_CD8.GZMK
chr3_187025518_187038741_1	1.19126	6.9471e-09	ST6GAL1	C01_CD8.LEF1	C05_CD8.GZMK
chr3_186963927_187038741_1	-1.52821	5.18793e-06	ST6GAL1	C01_CD8.LEF1	C05_CD8.GZMK
chr3_186930835_186963784_1	-1.30619	0.000419974	ST6GAL1	C01_CD8.LEF1	C05_CD8.GZMK
chr15_28886279_28921639_1	-1.14634	0.00121963	APBA2	C02_CD8.CX3CR1	C01_CD8.LEF1
chr12_57478758_57479090_2	1.00163	3.91378e-05	ARHGAP9	C02_CD8.CX3CR1	C01_CD8.LEF1
chr19_48241064_48249522_2	-1.34158	0.00216199	CARD8	C02_CD8.CX3CR1	C01_CD8.LEF1
chr11_3018512_3018619_2	1.59621	1.79822e-10	CARS	C02_CD8.CX3CR1	C01_CD8.LEF1
chr11_3017955_3018407_2	1.64321	2.01893e-10	CARS	C02_CD8.CX3CR1	C01_CD8.LEF1
chr11_3015850_3017105_2	1.53159	2.49615e-10	CARS	C02_CD8.CX3CR1	C01_CD8.LEF1
chr11_3018750_3019138_2	1.48566	2.59598e-10	CARS	C02_CD8.CX3CR1	C01_CD8.LEF1
chr11_3019268_3020219_2	1.34522	1.27296e-08	CARS	C02_CD8.CX3CR1	C01_CD8.LEF1
chr11_3012277_3015780_2	1.35951	1.41147e-08	CARS	C02_CD8.CX3CR1	C01_CD8.LEF1
chr11_3029444_3038049_2	1.36826	4.05971e-08	CARS	C02_CD8.CX3CR1	C01_CD8.LEF1
chr11_3017296_3017856_2	1.42629	4.26239e-08	CARS	C02_CD8.CX3CR1	C01_CD8.LEF1
chr11_3020333_3026675_2	1.32588	5.22698e-08	CARS	C02_CD8.CX3CR1	C01_CD8.LEF1
chr11_3038200_3039193_2	1.33111	6.40746e-08	CARS	C02_CD8.CX3CR1	C01_CD8.LEF1
chr2_201234113_201240269_1	-1.08976	3.18678e-05	CASP8	C02_CD8.CX3CR1	C01_CD8.LEF1
chr6_41940586_41941451_2	1.22475	2.18255e-08	CCND3	C02_CD8.CX3CR1	C01_CD8.LEF1
chr3_28291955_28292735_1	1.67655	0.000349831	CMC1	C02_CD8.CX3CR1	C01_CD8.LEF1
chr3_28291955_28316332_1	1.66509	0.000365303	CMC1	C02_CD8.CX3CR1	C01_CD8.LEF1
chr3_28292965_28294433_1	1.57818	0.000367173	CMC1	C02_CD8.CX3CR1	C01_CD8.LEF1
chr3_28263381_28316332_1	-1.39389	0.000367173	CMC1	C02_CD8.CX3CR1	C01_CD8.LEF1
chr3_28241813_28263290_1	-1.00035	0.00311929	CMC1	C02_CD8.CX3CR1	C01_CD8.LEF1
chr3_28294530_28316332_1	1.12489	0.00397399	CMC1	C02_CD8.CX3CR1	C01_CD8.LEF1
chr11_88309319_88312387_2	1.16803	1.0215e-05	CTSC	C02_CD8.CX3CR1	C01_CD8.LEF1
chr11_88300646_88309162_2	1.0788	6.19117e-05	CTSC	C02_CD8.CX3CR1	C01_CD8.LEF1
chr11_88294509_88296132_2	1.09991	0.000166399	CTSC	C02_CD8.CX3CR1	C01_CD8.LEF1
chr11_88296265_88300529_2	1.02332	0.000267501	CTSC	C02_CD8.CX3CR1	C01_CD8.LEF1
chr10_14553388_14571762_2	-1.42012	3.77479e-09	FAM107B	C02_CD8.CX3CR1	C01_CD8.LEF1
chr10_14530516_14571762_2	-1.29559	6.36688e-08	FAM107B	C02_CD8.CX3CR1	C01_CD8.LEF1
chr10_14530516_14572228_2	1.3778	2.01056e-06	FAM107B	C02_CD8.CX3CR1	C01_CD8.LEF1
chr10_14553388_14572228_2	1.02719	0.000141336	FAM107B	C02_CD8.CX3CR1	C01_CD8.LEF1
chr5_39202988_39270568_2	2.03118	1.4007e-22	FYB1	C02_CD8.CX3CR1	C01_CD8.LEF1
chr1_89264967_89266345_2	1.00239	0.00041992	GBP5	C02_CD8.CX3CR1	C01_CD8.LEF1
chr17_64006736_64020522_2	-1.06991	0.00426793	ICAM2	C02_CD8.CX3CR1	C01_CD8.LEF1
chr17_39777768_39777884_2	1.24528	0.00169094	IKZF3	C02_CD8.CX3CR1	C01_CD8.LEF1
chr15_88639077_88639342_1	1.15717	1.07955e-05	ISG20	C02_CD8.CX3CR1	C01_CD8.LEF1
chr12_8989718_8992205_1	1.35455	9.62251e-06	KLRG1	C02_CD8.CX3CR1	C01_CD8.LEF1
chr1_25557268_25562643_1	1.9344	1.6484e-08	LDLRAP1	C02_CD8.CX3CR1	C01_CD8.LEF1
chr1_25562717_25563069_1	1.86623	1.6484e-08	LDLRAP1	C02_CD8.CX3CR1	C01_CD8.LEF1
chr1_25554973_25557152_1	1.52685	4.09981e-06	LDLRAP1	C02_CD8.CX3CR1	C01_CD8.LEF1
chr1_25562979_25563069_1	-1.4705	1.06935e-05	LDLRAP1	C02_CD8.CX3CR1	C01_CD8.LEF1
chr1_25543787_25553921_1	1.1261	2.40902e-05	LDLRAP1	C02_CD8.CX3CR1	C01_CD8.LEF1
chr1_25554065_25554859_1	1.32887	3.37685e-05	LDLRAP1	C02_CD8.CX3CR1	C01_CD8.LEF1
chr6_31581631_31582255_2	-1.1329	0.0029245	LTB	C02_CD8.CX3CR1	C01_CD8.LEF1
chr19_49560693_49580514_2	1.77335	5.37226e-18	NOSIP	C02_CD8.CX3CR1	C01_CD8.LEF1
chr3_15304232_15330503_2	-1.21597	0.00214492	SH3BP5	C02_CD8.CX3CR1	C01_CD8.LEF1
chr19_49101472_49104633_1	1.11917	0.000943102	SNRNP70	C02_CD8.CX3CR1	C01_CD8.LEF1
chr19_49101472_49102113_1	-1.25261	0.000943102	SNRNP70	C02_CD8.CX3CR1	C01_CD8.LEF1
chr16_50674075_50675769_2	1.45684	0.0043148	SNX20	C02_CD8.CX3CR1	C01_CD8.LEF1
chr1_23975078_23978712_2	1.19899	0.00397582	SRSF10	C02_CD8.CX3CR1	C01_CD8.LEF1
chr1_23978274_23978652_2	-1.21013	0.00631848	SRSF10	C02_CD8.CX3CR1	C01_CD8.LEF1
chr3_187025518_187038741_1	-1.23243	1.0696e-08	ST6GAL1	C02_CD8.CX3CR1	C01_CD8.LEF1
chr3_186963927_187038741_1	1.73761	1.8069e-08	ST6GAL1	C02_CD8.CX3CR1	C01_CD8.LEF1
chr3_186930835_186963784_1	1.4595	9.33398e-06	ST6GAL1	C02_CD8.CX3CR1	C01_CD8.LEF1
chr7_75362089_75364632_1	1.24305	0.000422483	STAG3L1	C02_CD8.CX3CR1	C01_CD8.LEF1
chr7_75364757_75365254_1	1.01597	0.00204981	STAG3L1	C02_CD8.CX3CR1	C01_CD8.LEF1
chr11_125605736_125606300_1	1.04124	0.00997311	STT3A	C02_CD8.CX3CR1	C01_CD8.LEF1
chr11_22823134_22827206_2	1.93275	0.00016688	SVIP	C02_CD8.CX3CR1	C01_CD8.LEF1
chr6_152180295_152185273_2	-1.31383	1.46668e-14	SYNE1	C02_CD8.CX3CR1	C01_CD8.LEF1
chr6_152176561_152180135_2	-1.05739	9.74653e-09	SYNE1	C02_CD8.CX3CR1	C01_CD8.LEF1
chr11_2302216_2302843_1	1.22193	0.000544555	TSPAN32	C02_CD8.CX3CR1	C01_CD8.LEF1
chr15_74837436_74837750_2	-1.1192	0.00498912	ULK3	C02_CD8.CX3CR1	C01_CD8.LEF1
chr15_74837436_74837756_2	1.11464	0.00566696	ULK3	C02_CD8.CX3CR1	C01_CD8.LEF1
chr10_28614686_28616172_1	1.12357	0.0014906	WAC	C02_CD8.CX3CR1	C01_CD8.LEF1
chr2_219208640_219208976_1	1.1021	0.00202527	ZFAND2B	C02_CD8.CX3CR1	C01_CD8.LEF1
chr1_150220762_150223185_2	1.07341	0.00940582	ANP32E	C03_CD8.SLC4A10	C05_CD8.GZMK
chr12_57478758_57479090_2	-1.31065	6.13443e-12	ARHGAP9	C03_CD8.SLC4A10	C05_CD8.GZMK
chr12_57477681_57478539_2	-1.08423	2.17516e-10	ARHGAP9	C03_CD8.SLC4A10	C05_CD8.GZMK
chr3_28291955_28292735_1	-1.29126	2.26705e-07	CMC1	C03_CD8.SLC4A10	C05_CD8.GZMK
chr3_28292965_28294433_1	-1.16249	5.26239e-06	CMC1	C03_CD8.SLC4A10	C05_CD8.GZMK
chr3_28291955_28316332_1	-1.01027	0.000106192	CMC1	C03_CD8.SLC4A10	C05_CD8.GZMK
chr3_28263381_28316332_1	1.05594	0.000189412	CMC1	C03_CD8.SLC4A10	C05_CD8.GZMK
chr17_64080809_64098120_2	-1.00563	0.000330165	ERN1	C03_CD8.SLC4A10	C05_CD8.GZMK
chr2_144211580_144225606_2	1.35452	2.97185e-08	GTDC1	C03_CD8.SLC4A10	C05_CD8.GZMK
chr2_144211580_144235675_2	-1.31151	8.69605e-05	GTDC1	C03_CD8.SLC4A10	C05_CD8.GZMK
chr16_27461563_27462293_2	1.29267	0.00185322	GTF3C1	C03_CD8.SLC4A10	C05_CD8.GZMK
chr16_27462487_27463540_2	1.24704	0.00185322	GTF3C1	C03_CD8.SLC4A10	C05_CD8.GZMK
chr16_27545524_27549669_2	-1.01325	0.00678309	GTF3C1	C03_CD8.SLC4A10	C05_CD8.GZMK
chr10_1043394_1043998_2	1.18521	0.000296727	IDI1	C03_CD8.SLC4A10	C05_CD8.GZMK
chr6_106086596_106088200_1	-1.15366	1.89646e-05	PRDM1	C03_CD8.SLC4A10	C05_CD8.GZMK
chr6_106095735_106099299_1	-1.22047	1.89646e-05	PRDM1	C03_CD8.SLC4A10	C05_CD8.GZMK
chr6_106088450_106095614_1	-1.15923	2.2345e-05	PRDM1	C03_CD8.SLC4A10	C05_CD8.GZMK
chr6_106099095_106099299_1	1.1536	0.00101829	PRDM1	C03_CD8.SLC4A10	C05_CD8.GZMK
chr5_119333632_119392815_1	2.12982	1.19379e-10	TNFAIP8	C03_CD8.SLC4A10	C05_CD8.GZMK
chr5_119268908_119392815_1	-1.46258	7.33837e-07	TNFAIP8	C03_CD8.SLC4A10	C05_CD8.GZMK
chr17_35587429_35594007_1	-1.08227	0.000274465	AP2B1	C03_CD8.SLC4A10	C02_CD8.CX3CR1
chr2_106491234_106496172_1	-1.77053	2.1613e-09	CD8B2	C03_CD8.SLC4A10	C02_CD8.CX3CR1
chr2_106496263_106502473_1	-1.3025	1.01711e-06	CD8B2	C03_CD8.SLC4A10	C02_CD8.CX3CR1
chr2_106504326_106506927_1	-1.38016	1.01711e-06	CD8B2	C03_CD8.SLC4A10	C02_CD8.CX3CR1
chr2_106502564_106504288_1	-1.25648	1.98853e-06	CD8B2	C03_CD8.SLC4A10	C02_CD8.CX3CR1
chr2_106487470_106490873_1	1.34363	1.73267e-05	CD8B2	C03_CD8.SLC4A10	C02_CD8.CX3CR1
chr3_28263381_28316332_1	2.17597	2.69416e-17	CMC1	C03_CD8.SLC4A10	C02_CD8.CX3CR1
chr3_28291955_28316332_1	-1.93519	4.51678e-14	CMC1	C03_CD8.SLC4A10	C02_CD8.CX3CR1
chr3_28291955_28292735_1	-1.78075	6.81671e-14	CMC1	C03_CD8.SLC4A10	C02_CD8.CX3CR1
chr3_28241813_28263290_1	1.74929	3.22681e-13	CMC1	C03_CD8.SLC4A10	C02_CD8.CX3CR1
chr3_28292965_28294433_1	-1.60511	3.89616e-11	CMC1	C03_CD8.SLC4A10	C02_CD8.CX3CR1
chr5_39202988_39270568_2	-1.36427	1.87753e-11	FYB1	C03_CD8.SLC4A10	C02_CD8.CX3CR1
chr22_37632516_37632600_1	-1.11769	0.00752398	GGA1	C03_CD8.SLC4A10	C02_CD8.CX3CR1
chr22_37632166_37632404_1	-1.04263	0.00904616	GGA1	C03_CD8.SLC4A10	C02_CD8.CX3CR1
chr3_151199440_151203103_2	1.17374	0.00635592	GPR171	C03_CD8.SLC4A10	C02_CD8.CX3CR1
chr6_31581631_31582255_2	1.05	0.000222012	LTB	C03_CD8.SLC4A10	C02_CD8.CX3CR1
chr3_25720192_25729132_2	1.24287	0.00166261	NGLY1	C03_CD8.SLC4A10	C02_CD8.CX3CR1
chr1_198692374_198703297_1	1.15655	1.08536e-44	PTPRC	C03_CD8.SLC4A10	C02_CD8.CX3CR1
chr7_75362089_75364632_1	-1.00218	0.00194084	STAG3L1	C03_CD8.SLC4A10	C02_CD8.CX3CR1
chr5_119333632_119392815_1	2.59173	4.19083e-13	TNFAIP8	C03_CD8.SLC4A10	C02_CD8.CX3CR1
chr5_119268908_119392815_1	-1.90262	1.73258e-09	TNFAIP8	C03_CD8.SLC4A10	C02_CD8.CX3CR1
chr7_38341800_38346020_1	-1.03001	0.00206373	TRG-AS1	C03_CD8.SLC4A10	C02_CD8.CX3CR1
chr15_74837436_74837750_2	1.21303	3.04849e-05	ULK3	C03_CD8.SLC4A10	C02_CD8.CX3CR1
chr15_74837436_74837756_2	-1.25978	3.04849e-05	ULK3	C03_CD8.SLC4A10	C02_CD8.CX3CR1
chr22_28796122_28796147_0	1.11107	2.96989e-07	XBP1	C03_CD8.SLC4A10	C02_CD8.CX3CR1
chr3_127677084_127677167_1	-1.22131	2.89349e-05	ABTB1	C01_CD8.LEF1	C04_CD8.LAYN
chr15_85533881_85543771_1	1.18813	2.11825e-11	AKAP13	C01_CD8.LEF1	C04_CD8.LAYN
chr15_85485754_85521427_1	1.06545	2.11825e-11	AKAP13	C01_CD8.LEF1	C04_CD8.LAYN
chr15_85543956_85575130_1	1.19749	2.11825e-11	AKAP13	C01_CD8.LEF1	C04_CD8.LAYN
chr15_85521576_85533583_1	1.15506	1.43468e-10	AKAP13	C01_CD8.LEF1	C04_CD8.LAYN
chr15_85645955_85655416_1	-1.05661	1.89016e-06	AKAP13	C01_CD8.LEF1	C04_CD8.LAYN
chr15_28886279_28921639_1	1.31872	0.000177147	APBA2	C01_CD8.LEF1	C04_CD8.LAYN
chr14_20455395_20455577_1	-1.57132	3.91385e-05	APEX1	C01_CD8.LEF1	C04_CD8.LAYN
chr12_57478758_57479090_2	-2.72022	3.62909e-34	ARHGAP9	C01_CD8.LEF1	C04_CD8.LAYN
chr12_57477681_57478539_2	-2.29643	1.27195e-30	ARHGAP9	C01_CD8.LEF1	C04_CD8.LAYN
chr12_57477681_57477784_2	1.04979	1.38754e-14	ARHGAP9	C01_CD8.LEF1	C04_CD8.LAYN
chr15_59664121_59668891_2	-1.03258	0.00521028	BNIP2	C01_CD8.LEF1	C04_CD8.LAYN
chr19_48241064_48249522_2	1.44788	0.000426163	CARD8	C01_CD8.LEF1	C04_CD8.LAYN
chr19_48241064_48249750_2	-1.28038	0.00944475	CARD8	C01_CD8.LEF1	C04_CD8.LAYN
chr6_41940586_41941451_2	-2.27982	2.74016e-22	CCND3	C01_CD8.LEF1	C04_CD8.LAYN
chr6_41937395_42048500_2	1.18432	3.11423e-06	CCND3	C01_CD8.LEF1	C04_CD8.LAYN
chr6_41940586_42048500_2	1.07383	6.05592e-06	CCND3	C01_CD8.LEF1	C04_CD8.LAYN
chr1_116764607_116768463_1	-1.03164	3.69887e-11	CD2	C01_CD8.LEF1	C04_CD8.LAYN
chr2_201145433_201149002_1	1.04951	0.000958273	CFLAR	C01_CD8.LEF1	C04_CD8.LAYN
chr12_9692932_9694759_1	-1.04392	0.000128268	CLEC2D	C01_CD8.LEF1	C04_CD8.LAYN
chr2_200860216_200861237_2	-1.76351	3.96998e-22	CLK1	C01_CD8.LEF1	C04_CD8.LAYN
chr2_200859747_200860124_2	-1.57588	2.51619e-21	CLK1	C01_CD8.LEF1	C04_CD8.LAYN
chr2_200859747_200861237_2	1.21269	1.45724e-14	CLK1	C01_CD8.LEF1	C04_CD8.LAYN
chr5_178617435_178618555_2	-2.0175	4.29748e-08	CLK4	C01_CD8.LEF1	C04_CD8.LAYN
chr5_178616949_178617343_2	-1.86696	3.10725e-07	CLK4	C01_CD8.LEF1	C04_CD8.LAYN
chr5_178616949_178618555_2	1.51734	1.32522e-05	CLK4	C01_CD8.LEF1	C04_CD8.LAYN
chr20_49224992_49225112_1	-1.0887	6.44023e-05	DDX27	C01_CD8.LEF1	C04_CD8.LAYN
chr20_49223434_49224944_1	-1.03182	0.000125843	DDX27	C01_CD8.LEF1	C04_CD8.LAYN
chr15_48331796_48332267_1	1.47255	4.56092e-05	DUT	C01_CD8.LEF1	C04_CD8.LAYN
chr1_28887211_28987447_1	-2.06495	8.28898e-10	EPB41	C01_CD8.LEF1	C04_CD8.LAYN
chr1_28914769_28987430_1	1.89541	7.81182e-07	EPB41	C01_CD8.LEF1	C04_CD8.LAYN
chr10_14553388_14571762_2	1.50578	7.24147e-09	FAM107B	C01_CD8.LEF1	C04_CD8.LAYN
chr10_14530516_14571762_2	1.2382	5.50106e-06	FAM107B	C01_CD8.LEF1	C04_CD8.LAYN
chr10_14530516_14572228_2	-1.12982	0.000255113	FAM107B	C01_CD8.LEF1	C04_CD8.LAYN
chr4_189952288_189957397_1	2.03454	0.000475669	FRG1	C01_CD8.LEF1	C04_CD8.LAYN
chr4_189952288_189953067_1	-1.39313	0.000809925	FRG1	C01_CD8.LEF1	C04_CD8.LAYN
chr4_189943273_189952161_1	-1.41346	0.000809925	FRG1	C01_CD8.LEF1	C04_CD8.LAYN
chr4_189955152_189957397_1	-1.26986	0.00119147	FRG1	C01_CD8.LEF1	C04_CD8.LAYN
chr4_189953126_189955036_1	-1.25334	0.00161895	FRG1	C01_CD8.LEF1	C04_CD8.LAYN
chr6_111780636_111793622_2	-1.67741	1.95237e-13	FYN	C01_CD8.LEF1	C04_CD8.LAYN
chr1_89263949_89264685_2	-1.46861	1.15412e-14	GBP5	C01_CD8.LEF1	C04_CD8.LAYN
chr1_89268857_89269365_2	-1.45173	1.15412e-14	GBP5	C01_CD8.LEF1	C04_CD8.LAYN
chr1_89266589_89266956_2	-1.10167	2.90542e-10	GBP5	C01_CD8.LEF1	C04_CD8.LAYN
chr1_89267527_89268728_2	-1.05275	1.66729e-08	GBP5	C01_CD8.LEF1	C04_CD8.LAYN
chr1_89264967_89266345_2	-1.08174	3.25522e-08	GBP5	C01_CD8.LEF1	C04_CD8.LAYN
chr15_34553957_34582749_2	-1.092	0.000772013	GOLGA8B	C01_CD8.LEF1	C04_CD8.LAYN
chr3_151199440_151203103_2	-1.4502	0.00944524	GPR171	C01_CD8.LEF1	C04_CD8.LAYN
chr6_79201727_79202275_2	-1.37142	1.98534e-06	HMGN3	C01_CD8.LEF1	C04_CD8.LAYN
chr6_79201727_79202316_2	-1.19107	2.67361e-05	HMGN3	C01_CD8.LEF1	C04_CD8.LAYN
chr2_177219315_177219407_1	-1.23139	8.30037e-05	HNRNPA3	C01_CD8.LEF1	C04_CD8.LAYN
chr7_76303077_76303801_1	-1.36943	0.000358742	HSPB1	C01_CD8.LEF1	C04_CD8.LAYN
chr1_53921768_53923903_2	-1.22046	0.00347836	HSPB11	C01_CD8.LEF1	C04_CD8.LAYN
chr17_39777768_39777884_2	-1.23412	0.000157941	IKZF3	C01_CD8.LEF1	C04_CD8.LAYN
chr15_88639077_88639342_1	-1.55599	1.27123e-12	ISG20	C01_CD8.LEF1	C04_CD8.LAYN
chr12_8989718_8992205_1	-1.74197	1.04739e-05	KLRG1	C01_CD8.LEF1	C04_CD8.LAYN
chr7_152250967_152251938_2	1.22061	0.000105967	KMT2C	C01_CD8.LEF1	C04_CD8.LAYN
chr7_152252091_152252545_2	1.1043	0.000855478	KMT2C	C01_CD8.LEF1	C04_CD8.LAYN
chr16_48277480_48296014_1	-1.03783	0.00375486	LONP2	C01_CD8.LEF1	C04_CD8.LAYN
chr16_48299789_48303171_1	-1.06377	0.00375486	LONP2	C01_CD8.LEF1	C04_CD8.LAYN
chr6_31581631_31582255_2	1.40906	1.15662e-05	LTB	C01_CD8.LEF1	C04_CD8.LAYN
chr1_24458977_24460480_1	-1.29612	0.000758726	NIPAL3	C01_CD8.LEF1	C04_CD8.LAYN
chr1_24415905_24419290_1	1.44954	0.000758726	NIPAL3	C01_CD8.LEF1	C04_CD8.LAYN
chr1_24460545_24464025_1	-1.31881	0.000758726	NIPAL3	C01_CD8.LEF1	C04_CD8.LAYN
chr1_24456274_24458887_1	-1.21013	0.000847578	NIPAL3	C01_CD8.LEF1	C04_CD8.LAYN
chr1_24445245_24449480_1	-1.15712	0.0011843	NIPAL3	C01_CD8.LEF1	C04_CD8.LAYN
chr1_24442227_24445184_1	-1.08846	0.00143495	NIPAL3	C01_CD8.LEF1	C04_CD8.LAYN
chr19_49560693_49580514_2	-1.9719	2.02179e-24	NOSIP	C01_CD8.LEF1	C04_CD8.LAYN
chr17_75131106_75131180_2	-1.35771	0.00447409	NT5C	C01_CD8.LEF1	C04_CD8.LAYN
chr16_22328588_22332059_1	-1.20238	0.000303223	POLR3E	C01_CD8.LEF1	C04_CD8.LAYN
chr16_22326279_22328509_1	-1.0845	0.000303223	POLR3E	C01_CD8.LEF1	C04_CD8.LAYN
chr16_22317040_22317114_1	-1.00224	0.00054266	POLR3E	C01_CD8.LEF1	C04_CD8.LAYN
chr16_22305207_22308147_1	-1.08928	0.00054266	POLR3E	C01_CD8.LEF1	C04_CD8.LAYN
chr16_22308226_22308924_1	-1.05574	0.000621842	POLR3E	C01_CD8.LEF1	C04_CD8.LAYN
chr2_241166442_241167044_1	-1.03296	0.00247846	PPP1R7	C01_CD8.LEF1	C04_CD8.LAYN
chr5_65569999_65571838_1	-1.14366	0.00545705	PPWD1	C01_CD8.LEF1	C04_CD8.LAYN
chr5_65583220_65585013_1	-1.15887	0.00545705	PPWD1	C01_CD8.LEF1	C04_CD8.LAYN
chr5_65579614_65583037_1	-1.07204	0.00695891	PPWD1	C01_CD8.LEF1	C04_CD8.LAYN
chr5_65569733_65569877_1	-1.03632	0.00924476	PPWD1	C01_CD8.LEF1	C04_CD8.LAYN
chr10_6580928_6583675_1	-2.91593	1.18395e-06	PRKCQ-AS1	C01_CD8.LEF1	C04_CD8.LAYN
chr10_6583919_6584117_1	2.09072	0.00116473	PRKCQ-AS1	C01_CD8.LEF1	C04_CD8.LAYN
chr1_108696338_108698603_1	-1.65278	7.02821e-08	PRPF38B	C01_CD8.LEF1	C04_CD8.LAYN
chr1_198692374_198703297_1	-1.73196	8.60731e-61	PTPRC	C01_CD8.LEF1	C04_CD8.LAYN
chr1_198699705_198702386_1	1.1222	1.13073e-40	PTPRC	C01_CD8.LEF1	C04_CD8.LAYN
chr1_198702531_198703297_1	1.19521	5.95973e-40	PTPRC	C01_CD8.LEF1	C04_CD8.LAYN
chr2_101277282_101281858_2	-1.26456	0.000283407	RNF149	C01_CD8.LEF1	C04_CD8.LAYN
chr2_101282058_101286080_2	-1.01096	0.00437161	RNF149	C01_CD8.LEF1	C04_CD8.LAYN
chr10_78037305_78040203_1	1.42141	8.61222e-22	RPS24	C01_CD8.LEF1	C04_CD8.LAYN
chr10_78040226_78040614_1	1.3649	8.61222e-22	RPS24	C01_CD8.LEF1	C04_CD8.LAYN
chr10_78037305_78040614_1	-1.14907	3.84696e-17	RPS24	C01_CD8.LEF1	C04_CD8.LAYN
chrX_23783884_23785327_1	-1.55776	6.04499e-09	SAT1	C01_CD8.LEF1	C04_CD8.LAYN
chr6_107720994_107731973_2	1.68604	1.47552e-05	SCML4	C01_CD8.LEF1	C04_CD8.LAYN
chr9_89325677_89325896_1	-1.33314	0.00138095	SECISBP2	C01_CD8.LEF1	C04_CD8.LAYN
chr9_89326039_89328659_1	-1.1974	0.00406292	SECISBP2	C01_CD8.LEF1	C04_CD8.LAYN
chr9_128684008_128691169_1	-1.10435	0.00010384	SET	C01_CD8.LEF1	C04_CD8.LAYN
chr2_197418589_197420427_2	-1.04088	5.87654e-13	SF3B1	C01_CD8.LEF1	C04_CD8.LAYN
chr3_48469844_48479176_2	-1.43215	8.50729e-09	SHISA5	C01_CD8.LEF1	C04_CD8.LAYN
chr20_1649409_1686331_2	1.01067	6.63474e-06	SIRPG	C01_CD8.LEF1	C04_CD8.LAYN
chr8_66922393_66922613_2	1.14339	5.34272e-05	SNHG6	C01_CD8.LEF1	C04_CD8.LAYN
chr4_118279138_118279388_1	-1.26401	0.00321274	SNHG8	C01_CD8.LEF1	C04_CD8.LAYN
chr4_118278793_118279388_1	1.20771	0.00338999	SNHG8	C01_CD8.LEF1	C04_CD8.LAYN
chr19_49101472_49102113_1	2.04122	1.88661e-10	SNRNP70	C01_CD8.LEF1	C04_CD8.LAYN
chr19_49101472_49104633_1	-1.84494	3.21603e-09	SNRNP70	C01_CD8.LEF1	C04_CD8.LAYN
chr15_101285802_101286213_2	-1.49986	4.49068e-06	SNRPA1	C01_CD8.LEF1	C04_CD8.LAYN
chr15_101286294_101286907_2	-1.47519	4.49068e-06	SNRPA1	C01_CD8.LEF1	C04_CD8.LAYN
chr16_50674075_50675769_2	-1.68366	5.08358e-05	SNX20	C01_CD8.LEF1	C04_CD8.LAYN
chr16_1778322_1778434_2	-1.09787	0.00208207	SPSB3	C01_CD8.LEF1	C04_CD8.LAYN
chr1_23975078_23978712_2	-1.12388	0.00634125	SRSF10	C01_CD8.LEF1	C04_CD8.LAYN
chr17_76735159_76736153_2	-1.89301	1.93595e-08	SRSF2	C01_CD8.LEF1	C04_CD8.LAYN
chr17_76735159_76735771_2	1.4546	1.93595e-08	SRSF2	C01_CD8.LEF1	C04_CD8.LAYN
chr17_76735876_76736153_2	1.22371	1.0887e-07	SRSF2	C01_CD8.LEF1	C04_CD8.LAYN
chr6_127901082_127918427_2	1.13244	3.36371e-09	THEMIS	C01_CD8.LEF1	C04_CD8.LAYN
chr16_88858792_88859662_1	-1.05725	0.00110538	TRAPPC2L	C01_CD8.LEF1	C04_CD8.LAYN
chr22_20115080_20115265_2	-1.00594	0.00968655	TRMT2A	C01_CD8.LEF1	C04_CD8.LAYN
chr17_4272517_4282797_2	-1.1454	0.000773652	UBE2G1	C01_CD8.LEF1	C04_CD8.LAYN
chr2_106104838_106112645_2	-1.13377	0.00163835	UXS1	C01_CD8.LEF1	C04_CD8.LAYN
chr2_106112766_106122969_2	-1.11173	0.00291267	UXS1	C01_CD8.LEF1	C04_CD8.LAYN
chr2_106101119_106104793_2	-1.00633	0.00306999	UXS1	C01_CD8.LEF1	C04_CD8.LAYN
chr17_59838398_59839767_1	-1.26279	0.00989867	VMP1	C01_CD8.LEF1	C04_CD8.LAYN
chr15_101966224_101972582_1	-1.54244	0.00109431	WASH3P	C01_CD8.LEF1	C04_CD8.LAYN
chr12_102013193_102025973_2	-1.0234	0.00607672	WASHC3	C01_CD8.LEF1	C04_CD8.LAYN
chr12_884244_884648_1	-1.05322	0.00991809	WNK1	C01_CD8.LEF1	C04_CD8.LAYN
chr17_27306883_27307743_1	-1.02619	0.00051073	WSB1	C01_CD8.LEF1	C04_CD8.LAYN
chr7_139055296_139061035_2	1.05144	0.00227752	ZC3HAV1	C01_CD8.LEF1	C04_CD8.LAYN
chr15_85543956_85575130_1	-1.02667	2.19056e-06	AKAP13	C03_CD8.SLC4A10	C01_CD8.LEF1
chr14_20455395_20455577_1	1.33527	0.000295151	APEX1	C03_CD8.SLC4A10	C01_CD8.LEF1
chr3_138235115_138237308_1	1.0337	0.00166455	ARMC8	C03_CD8.SLC4A10	C01_CD8.LEF1
chr16_56501498_56502316_2	1.03798	0.00727163	BBS2	C03_CD8.SLC4A10	C01_CD8.LEF1
chr22_24156077_24164399_1	-1.64861	0.00561806	CABIN1	C03_CD8.SLC4A10	C01_CD8.LEF1
chr11_3018512_3018619_2	1.41545	1.13206e-06	CARS	C03_CD8.SLC4A10	C01_CD8.LEF1
chr11_3015850_3017105_2	1.38612	1.13206e-06	CARS	C03_CD8.SLC4A10	C01_CD8.LEF1
chr11_3029444_3038049_2	1.34218	1.46418e-06	CARS	C03_CD8.SLC4A10	C01_CD8.LEF1
chr11_3026798_3028995_2	1.37531	1.46418e-06	CARS	C03_CD8.SLC4A10	C01_CD8.LEF1
chr11_3019268_3020219_2	1.27719	1.46418e-06	CARS	C03_CD8.SLC4A10	C01_CD8.LEF1
chr11_3020333_3026675_2	1.29272	1.55377e-06	CARS	C03_CD8.SLC4A10	C01_CD8.LEF1
chr11_3039293_3039834_2	1.30857	1.8312e-06	CARS	C03_CD8.SLC4A10	C01_CD8.LEF1
chr11_3029085_3029302_2	1.29745	1.8312e-06	CARS	C03_CD8.SLC4A10	C01_CD8.LEF1
chr11_3018750_3019138_2	1.2537	2.60827e-06	CARS	C03_CD8.SLC4A10	C01_CD8.LEF1
chr11_3017955_3018407_2	1.3245	2.99242e-06	CARS	C03_CD8.SLC4A10	C01_CD8.LEF1
chr5_157787993_157789362_2	1.01554	0.00627974	CLINT1	C03_CD8.SLC4A10	C01_CD8.LEF1
chr2_200859747_200861237_2	-1.02806	5.41452e-09	CLK1	C03_CD8.SLC4A10	C01_CD8.LEF1
chr2_200860216_200861237_2	1.10357	7.8828e-09	CLK1	C03_CD8.SLC4A10	C01_CD8.LEF1
chr20_49219542_49221451_1	-1.24543	0.000275432	DDX27	C03_CD8.SLC4A10	C01_CD8.LEF1
chr20_49223434_49224944_1	1.03942	0.000867175	DDX27	C03_CD8.SLC4A10	C01_CD8.LEF1
chr10_14553388_14571762_2	-1.65243	5.3791e-10	FAM107B	C03_CD8.SLC4A10	C01_CD8.LEF1
chr10_14530516_14572228_2	1.68476	7.44166e-07	FAM107B	C03_CD8.SLC4A10	C01_CD8.LEF1
chr10_14530516_14571762_2	-1.1945	2.04199e-05	FAM107B	C03_CD8.SLC4A10	C01_CD8.LEF1
chr7_92578183_92578318_2	1.13496	0.00825862	FAM133B	C03_CD8.SLC4A10	C01_CD8.LEF1
chr6_111780636_111793622_2	1.02886	8.41177e-05	FYN	C03_CD8.SLC4A10	C01_CD8.LEF1
chr1_89263949_89264685_2	1.12139	2.63316e-07	GBP5	C03_CD8.SLC4A10	C01_CD8.LEF1
chr1_89264967_89266345_2	1.05675	2.45238e-06	GBP5	C03_CD8.SLC4A10	C01_CD8.LEF1
chr6_79201727_79202275_2	1.22379	0.000148254	HMGN3	C03_CD8.SLC4A10	C01_CD8.LEF1
chr2_177219315_177219407_1	1.17563	0.00208293	HNRNPA3	C03_CD8.SLC4A10	C01_CD8.LEF1
chr2_177219160_177219246_1	1.18517	0.00208293	HNRNPA3	C03_CD8.SLC4A10	C01_CD8.LEF1
chr17_39777768_39777884_2	2.11368	3.57616e-13	IKZF3	C03_CD8.SLC4A10	C01_CD8.LEF1
chr17_39777768_39788257_2	-1.27743	4.22226e-09	IKZF3	C03_CD8.SLC4A10	C01_CD8.LEF1
chr17_39791584_39792672_2	-1.3039	1.48662e-08	IKZF3	C03_CD8.SLC4A10	C01_CD8.LEF1
chr17_39788375_39791415_2	-1.26521	5.5547e-08	IKZF3	C03_CD8.SLC4A10	C01_CD8.LEF1
chr17_39829489_39832097_2	-1.25043	2.65065e-07	IKZF3	C03_CD8.SLC4A10	C01_CD8.LEF1
chr17_39792934_39829386_2	-1.18865	4.42811e-07	IKZF3	C03_CD8.SLC4A10	C01_CD8.LEF1
chr17_39832152_39864119_2	-1.10879	7.97249e-07	IKZF3	C03_CD8.SLC4A10	C01_CD8.LEF1
chr3_48691483_48692953_2	1.63799	0.00116991	IP6K2	C03_CD8.SLC4A10	C01_CD8.LEF1
chr3_48689714_48691306_2	1.50194	0.00166625	IP6K2	C03_CD8.SLC4A10	C01_CD8.LEF1
chr3_48688774_48689537_2	1.28661	0.00477353	IP6K2	C03_CD8.SLC4A10	C01_CD8.LEF1
chr15_88639077_88639342_1	1.42385	8.32301e-10	ISG20	C03_CD8.SLC4A10	C01_CD8.LEF1
chr11_118196822_118197997_2	1.00807	1.32421e-05	JAML	C03_CD8.SLC4A10	C01_CD8.LEF1
chr12_8989718_8992205_1	1.35059	6.31928e-06	KLRG1	C03_CD8.SLC4A10	C01_CD8.LEF1
chr1_25562717_25563069_1	1.94107	5.54512e-11	LDLRAP1	C03_CD8.SLC4A10	C01_CD8.LEF1
chr1_25554973_25557152_1	1.80854	9.4936e-10	LDLRAP1	C03_CD8.SLC4A10	C01_CD8.LEF1
chr1_25543787_25553921_1	1.39929	1.69395e-09	LDLRAP1	C03_CD8.SLC4A10	C01_CD8.LEF1
chr1_25554065_25554859_1	1.66115	1.69395e-09	LDLRAP1	C03_CD8.SLC4A10	C01_CD8.LEF1
chr1_25557268_25562643_1	1.7869	1.69395e-09	LDLRAP1	C03_CD8.SLC4A10	C01_CD8.LEF1
chr1_25562979_25563069_1	-1.7148	2.42196e-09	LDLRAP1	C03_CD8.SLC4A10	C01_CD8.LEF1
chr16_48299789_48303171_1	1.12114	0.0044471	LONP2	C03_CD8.SLC4A10	C01_CD8.LEF1
chr16_48296166_48299661_1	1.07667	0.0044471	LONP2	C03_CD8.SLC4A10	C01_CD8.LEF1
chr16_48277480_48296014_1	1.05661	0.0044471	LONP2	C03_CD8.SLC4A10	C01_CD8.LEF1
chr7_114979782_115015687_1	1.70936	0.000604524	MDFIC	C03_CD8.SLC4A10	C01_CD8.LEF1
chr1_24415905_24419290_1	-1.92685	0.000361534	NIPAL3	C03_CD8.SLC4A10	C01_CD8.LEF1
chr1_24458977_24460480_1	1.38619	0.000707223	NIPAL3	C03_CD8.SLC4A10	C01_CD8.LEF1
chr1_24456274_24458887_1	1.35124	0.000782675	NIPAL3	C03_CD8.SLC4A10	C01_CD8.LEF1
chr1_24460545_24464025_1	1.32438	0.00121353	NIPAL3	C03_CD8.SLC4A10	C01_CD8.LEF1
chr1_24445245_24449480_1	1.21108	0.00125697	NIPAL3	C03_CD8.SLC4A10	C01_CD8.LEF1
chr1_24464121_24468985_1	1.15151	0.00183085	NIPAL3	C03_CD8.SLC4A10	C01_CD8.LEF1
chr1_24442227_24445184_1	1.02501	0.00645677	NIPAL3	C03_CD8.SLC4A10	C01_CD8.LEF1
chr1_24453505_24456137_1	1.00703	0.00716518	NIPAL3	C03_CD8.SLC4A10	C01_CD8.LEF1
chr19_49560693_49580514_2	1.10084	1.21406e-06	NOSIP	C03_CD8.SLC4A10	C01_CD8.LEF1
chr19_49557250_49558896_2	-1.01803	1.21406e-06	NOSIP	C03_CD8.SLC4A10	C01_CD8.LEF1
chr3_167684390_167687233_2	1.02043	0.00752944	PDCD10	C03_CD8.SLC4A10	C01_CD8.LEF1
chr6_63636151_63646526_1	-1.2173	0.000877322	PHF3	C03_CD8.SLC4A10	C01_CD8.LEF1
chr16_22317040_22317114_1	1.11828	9.09973e-05	POLR3E	C03_CD8.SLC4A10	C01_CD8.LEF1
chr16_22324661_22325204_1	1.03246	9.09973e-05	POLR3E	C03_CD8.SLC4A10	C01_CD8.LEF1
chr16_22326279_22328509_1	1.07406	9.09973e-05	POLR3E	C03_CD8.SLC4A10	C01_CD8.LEF1
chr16_22324414_22324502_1	1.09997	9.09973e-05	POLR3E	C03_CD8.SLC4A10	C01_CD8.LEF1
chr16_22314129_22315088_1	1.10532	9.09973e-05	POLR3E	C03_CD8.SLC4A10	C01_CD8.LEF1
chr16_22313728_22314078_1	1.07107	9.09973e-05	POLR3E	C03_CD8.SLC4A10	C01_CD8.LEF1
chr16_22308226_22308924_1	1.15552	9.15032e-05	POLR3E	C03_CD8.SLC4A10	C01_CD8.LEF1
chr16_22315209_22316600_1	1.06163	0.000145747	POLR3E	C03_CD8.SLC4A10	C01_CD8.LEF1
chr16_22318947_22322849_1	1.00371	0.000162228	POLR3E	C03_CD8.SLC4A10	C01_CD8.LEF1
chr5_65583220_65585013_1	1.40589	0.000693637	PPWD1	C03_CD8.SLC4A10	C01_CD8.LEF1
chr5_65579614_65583037_1	1.28633	0.000894405	PPWD1	C03_CD8.SLC4A10	C01_CD8.LEF1
chr1_108696338_108698603_1	1.1357	0.00234701	PRPF38B	C03_CD8.SLC4A10	C01_CD8.LEF1
chr1_198699705_198702386_1	-1.08065	1.42408e-43	PTPRC	C03_CD8.SLC4A10	C01_CD8.LEF1
chr1_198702531_198703297_1	-1.13989	1.42847e-41	PTPRC	C03_CD8.SLC4A10	C01_CD8.LEF1
chr1_198692374_198696711_1	-1.00033	8.90117e-40	PTPRC	C03_CD8.SLC4A10	C01_CD8.LEF1
chr1_198692374_198703297_1	1.12982	1.05463e-27	PTPRC	C03_CD8.SLC4A10	C01_CD8.LEF1
chr16_53445930_53447041_1	1.06373	3.93997e-15	RBL2	C03_CD8.SLC4A10	C01_CD8.LEF1
chrX_23783884_23785327_1	1.03177	0.00142344	SAT1	C03_CD8.SLC4A10	C01_CD8.LEF1
chr6_107720994_107731973_2	-1.22926	0.00257919	SCML4	C03_CD8.SLC4A10	C01_CD8.LEF1
chr3_48469844_48479176_2	1.0101	0.000165572	SHISA5	C03_CD8.SLC4A10	C01_CD8.LEF1
chr20_1649409_1686331_2	-1.42367	3.76355e-13	SIRPG	C03_CD8.SLC4A10	C01_CD8.LEF1
chr16_50674075_50675769_2	1.85872	3.64128e-06	SNX20	C03_CD8.SLC4A10	C01_CD8.LEF1
chr16_50669149_50675769_2	-1.36447	0.00070834	SNX20	C03_CD8.SLC4A10	C01_CD8.LEF1
chr8_47280018_47284027_1	-1.03005	0.00999756	SPIDR	C03_CD8.SLC4A10	C01_CD8.LEF1
chr11_126264290_126264375_2	1.08919	4.52848e-07	SRPRA	C03_CD8.SLC4A10	C01_CD8.LEF1
chr11_126264540_126264958_2	1.00341	2.94886e-06	SRPRA	C03_CD8.SLC4A10	C01_CD8.LEF1
chr3_67498296_67508806_2	1.00189	0.00088507	SUCLG2	C03_CD8.SLC4A10	C01_CD8.LEF1
chr3_67400852_67495797_2	1.02426	0.00153258	SUCLG2	C03_CD8.SLC4A10	C01_CD8.LEF1
chr11_22823134_22827206_2	1.32216	0.00618141	SVIP	C03_CD8.SLC4A10	C01_CD8.LEF1
chr3_63836359_63837975_2	1.03481	0.000429278	THOC7	C03_CD8.SLC4A10	C01_CD8.LEF1
chr3_63835391_63836300_2	1.002	0.000429278	THOC7	C03_CD8.SLC4A10	C01_CD8.LEF1
chr5_119333632_119392815_1	1.79818	0.000700653	TNFAIP8	C03_CD8.SLC4A10	C01_CD8.LEF1
chr11_2302216_2302843_1	1.46312	0.000472364	TSPAN32	C03_CD8.SLC4A10	C01_CD8.LEF1
chr4_48114403_48134154_2	-1.47668	1.01492e-07	TXK	C03_CD8.SLC4A10	C01_CD8.LEF1
chr17_4272517_4282797_2	1.21648	0.00131054	UBE2G1	C03_CD8.SLC4A10	C01_CD8.LEF1
chr12_56615608_56617394_2	1.05447	0.00166279	BAZ2A	C02_CD8.CX3CR1	C05_CD8.GZMK
chr10_103451286_103452155_2	-1.41842	0.00225476	CALHM2	C02_CD8.CX3CR1	C05_CD8.GZMK
chr2_200859747_200861237_2	1.06748	1.12175e-15	CLK1	C02_CD8.CX3CR1	C05_CD8.GZMK
chr2_200860216_200861237_2	-1.16109	1.08892e-13	CLK1	C02_CD8.CX3CR1	C05_CD8.GZMK
chr3_28263381_28316332_1	-1.07833	3.24939e-06	CMC1	C02_CD8.CX3CR1	C05_CD8.GZMK
chr2_85697678_85698563_1	1.22309	1.02299e-10	GNLY	C02_CD8.CX3CR1	C05_CD8.GZMK
chr14_24631215_24631857_2	1.22237	8.53288e-15	GZMB	C02_CD8.CX3CR1	C05_CD8.GZMK
chr14_24633063_24634105_2	1.06491	4.17933e-13	GZMB	C02_CD8.CX3CR1	C05_CD8.GZMK
chr10_1043394_1043998_2	1.2945	0.00059177	IDI1	C02_CD8.CX3CR1	C05_CD8.GZMK
chr5_68279734_68280527_1	1.02931	1.7852e-06	PIK3R1	C02_CD8.CX3CR1	C05_CD8.GZMK
chr9_113594981_113595598_1	1.14755	0.00314343	RGS3	C02_CD8.CX3CR1	C05_CD8.GZMK
chr1_24929853_24964513_2	-1.05712	8.1942e-06	RUNX3	C02_CD8.CX3CR1	C05_CD8.GZMK
chr4_1172075_1172543_2	2.33497	8.7775e-21	SPON2	C02_CD8.CX3CR1	C05_CD8.GZMK
chr4_1167657_1170401_2	2.94143	4.1445e-20	SPON2	C02_CD8.CX3CR1	C05_CD8.GZMK
chr4_1171487_1171851_2	2.63721	4.89563e-20	SPON2	C02_CD8.CX3CR1	C05_CD8.GZMK
chr4_1200048_1201268_2	-3.8695	1.05387e-18	SPON2	C02_CD8.CX3CR1	C05_CD8.GZMK
chr4_1170577_1170998_2	2.71142	1.05387e-18	SPON2	C02_CD8.CX3CR1	C05_CD8.GZMK
chr4_1171191_1171262_2	2.59916	1.05387e-18	SPON2	C02_CD8.CX3CR1	C05_CD8.GZMK
chr3_185931853_185937824_2	-1.18318	0.0030985	TRA2B	C02_CD8.CX3CR1	C05_CD8.GZMK
chr15_72775098_72783245_2	1.06696	0.00225235	ADPGK	C05_CD8.GZMK	C04_CD8.LAYN
chr15_72775098_72783458_2	-1.09279	0.00225235	ADPGK	C05_CD8.GZMK	C04_CD8.LAYN
chr17_36089298_36089985_2	-1.40935	6.65931e-06	CCL3	C05_CD8.GZMK	C04_CD8.LAYN
chr6_41940586_41941451_2	-1.43123	2.50808e-11	CCND3	C05_CD8.GZMK	C04_CD8.LAYN
chr7_92833691_92836477_2	1.00489	0.000237405	CDK6	C05_CD8.GZMK	C04_CD8.LAYN
chr10_58283083_58287560_1	-1.58952	0.00054314	CISD1	C05_CD8.GZMK	C04_CD8.LAYN
chr1_9773395_9823642_2	-1.06378	0.000334419	CLSTN1	C05_CD8.GZMK	C04_CD8.LAYN
chr1_9751682_9755113_2	-1.05768	0.00774786	CLSTN1	C05_CD8.GZMK	C04_CD8.LAYN
chr8_38253128_38253555_1	-1.0934	0.000101489	DDHD2	C05_CD8.GZMK	C04_CD8.LAYN
chr8_38246301_38247712_1	-1.03285	0.000101489	DDHD2	C05_CD8.GZMK	C04_CD8.LAYN
chr8_38252825_38252956_1	-1.00775	0.000163585	DDHD2	C05_CD8.GZMK	C04_CD8.LAYN
chr15_48331796_48332267_1	1.31976	1.91344e-06	DUT	C05_CD8.GZMK	C04_CD8.LAYN
chr1_28887211_28987447_1	-1.45108	7.54585e-06	EPB41	C05_CD8.GZMK	C04_CD8.LAYN
chr17_73209769_73232085_2	-1.09765	0.000775967	FAM104A	C05_CD8.GZMK	C04_CD8.LAYN
chr5_39202988_39270568_2	1.02384	8.7838e-14	FYB1	C05_CD8.GZMK	C04_CD8.LAYN
chr15_34553957_34582749_2	-1.02304	4.06923e-07	GOLGA8B	C05_CD8.GZMK	C04_CD8.LAYN
chr14_24631215_24631857_2	-1.1061	2.78881e-09	GZMB	C05_CD8.GZMK	C04_CD8.LAYN
chr7_76303077_76303801_1	-1.03732	0.00184165	HSPB1	C05_CD8.GZMK	C04_CD8.LAYN
chr12_6772911_6773191_1	-1.3386	1.27124e-13	LAG3	C05_CD8.GZMK	C04_CD8.LAYN
chr12_6774002_6774594_1	-1.31102	2.42976e-12	LAG3	C05_CD8.GZMK	C04_CD8.LAYN
chr12_6774865_6775272_1	-1.41448	4.82072e-12	LAG3	C05_CD8.GZMK	C04_CD8.LAYN
chr12_6773340_6773696_1	-1.00929	8.39025e-10	LAG3	C05_CD8.GZMK	C04_CD8.LAYN
chr17_7857199_7857382_2	-1.27433	0.000117978	NAA38	C05_CD8.GZMK	C04_CD8.LAYN
chr16_69566375_69568494_1	1.17544	0.00781921	NFAT5	C05_CD8.GZMK	C04_CD8.LAYN
chr6_106086596_106088200_1	-2.00185	2.92556e-16	PRDM1	C05_CD8.GZMK	C04_CD8.LAYN
chr6_106095735_106099299_1	-1.90106	3.87481e-16	PRDM1	C05_CD8.GZMK	C04_CD8.LAYN
chr6_106088450_106095614_1	-1.9031	3.87481e-16	PRDM1	C05_CD8.GZMK	C04_CD8.LAYN
chr6_106099095_106099299_1	1.29145	2.71415e-07	PRDM1	C05_CD8.GZMK	C04_CD8.LAYN
chr16_21819482_21820294_2	-1.41334	0.00158358	RRN3P1	C05_CD8.GZMK	C04_CD8.LAYN
chr1_24929853_24964513_2	-1.7631	3.08117e-09	RUNX3	C05_CD8.GZMK	C04_CD8.LAYN
chr17_80211012_80212070_2	-1.39043	7.93697e-05	SGSH	C05_CD8.GZMK	C04_CD8.LAYN
chr20_1630307_1649051_2	-1.0053	4.20866e-06	SIRPG	C05_CD8.GZMK	C04_CD8.LAYN
chr17_76735159_76736153_2	-1.49102	1.51722e-09	SRSF2	C05_CD8.GZMK	C04_CD8.LAYN
chr3_187025518_187038741_1	-1.15691	5.48877e-08	ST6GAL1	C05_CD8.GZMK	C04_CD8.LAYN
chr4_121216501_121227384_2	-1.71775	6.94855e-09	TNIP3	C05_CD8.GZMK	C04_CD8.LAYN
chr14_100369259_100375282_2	-1.48603	1.97361e-16	WARS	C05_CD8.GZMK	C04_CD8.LAYN
chr14_100369259_100376259_2	1.02173	1.2782e-09	WARS	C05_CD8.GZMK	C04_CD8.LAYN
chr22_28796122_28796147_0	1.07454	0.00038459	XBP1	C05_CD8.GZMK	C04_CD8.LAYN
chr5_113525178_113526585_1	-1.21709	0.00264124	YTHDC2	C05_CD8.GZMK	C04_CD8.LAYN
chr5_113515363_113524980_1	-1.22865	0.00264124	YTHDC2	C05_CD8.GZMK	C04_CD8.LAYN
chr12_57478758_57479090_2	-1.5994	2.54577e-18	ARHGAP9	C02_CD8.CX3CR1	C04_CD8.LAYN
chr12_57477681_57478539_2	-1.24133	9.37219e-14	ARHGAP9	C02_CD8.CX3CR1	C04_CD8.LAYN
chr6_41940586_41941451_2	-1.1182	1.87888e-07	CCND3	C02_CD8.CX3CR1	C04_CD8.LAYN
chr2_106487470_106490873_1	-1.14283	2.71161e-09	CD8B2	C02_CD8.CX3CR1	C04_CD8.LAYN
chr2_200859747_200860124_2	-1.51742	1.02769e-25	CLK1	C02_CD8.CX3CR1	C04_CD8.LAYN
chr2_200860216_200861237_2	-1.60416	5.02596e-24	CLK1	C02_CD8.CX3CR1	C04_CD8.LAYN
chr5_178616949_178617343_2	-1.36183	1.8652e-05	CLK4	C02_CD8.CX3CR1	C04_CD8.LAYN
chr5_178617435_178618555_2	-1.22953	9.39406e-05	CLK4	C02_CD8.CX3CR1	C04_CD8.LAYN
chr5_178618779_178623255_2	-1.06954	0.000263793	CLK4	C02_CD8.CX3CR1	C04_CD8.LAYN
chr3_28263381_28316332_1	-1.84577	1.12608e-12	CMC1	C02_CD8.CX3CR1	C04_CD8.LAYN
chr3_28241813_28263290_1	-1.69049	1.0221e-11	CMC1	C02_CD8.CX3CR1	C04_CD8.LAYN
chr3_28291955_28316332_1	1.47172	2.83042e-08	CMC1	C02_CD8.CX3CR1	C04_CD8.LAYN
chr3_28291955_28292735_1	1.2267	1.67311e-06	CMC1	C02_CD8.CX3CR1	C04_CD8.LAYN
chr3_28292965_28294433_1	1.17106	5.83155e-06	CMC1	C02_CD8.CX3CR1	C04_CD8.LAYN
chr15_48331796_48332267_1	1.371	1.19367e-05	DUT	C02_CD8.CX3CR1	C04_CD8.LAYN
chr1_28887211_28987447_1	-1.60778	1.97031e-06	EPB41	C02_CD8.CX3CR1	C04_CD8.LAYN
chr1_28914769_28987430_1	1.52578	0.000215786	EPB41	C02_CD8.CX3CR1	C04_CD8.LAYN
chr13_37003008_37004515_1	-1.09564	0.00214844	EXOSC8	C02_CD8.CX3CR1	C04_CD8.LAYN
chr5_39202988_39270568_2	1.86191	7.34299e-31	FYB1	C02_CD8.CX3CR1	C04_CD8.LAYN
chr15_34553957_34582749_2	-1.15795	1.73908e-06	GOLGA8B	C02_CD8.CX3CR1	C04_CD8.LAYN
chr3_151199440_151203103_2	-1.39391	0.00220107	GPR171	C02_CD8.CX3CR1	C04_CD8.LAYN
chr1_53921768_53923903_2	-1.0059	0.000523723	HSPB11	C02_CD8.CX3CR1	C04_CD8.LAYN
chr5_76543555_76562395_1	-1.33508	8.72407e-16	IQGAP2	C02_CD8.CX3CR1	C04_CD8.LAYN
chr12_6772911_6773191_1	-1.40525	2.62155e-09	LAG3	C02_CD8.CX3CR1	C04_CD8.LAYN
chr12_6774865_6775272_1	-1.50858	3.94951e-09	LAG3	C02_CD8.CX3CR1	C04_CD8.LAYN
chr12_6773340_6773696_1	-1.12168	1.74e-07	LAG3	C02_CD8.CX3CR1	C04_CD8.LAYN
chr12_6774002_6774594_1	-1.21956	2.23578e-07	LAG3	C02_CD8.CX3CR1	C04_CD8.LAYN
chr2_111429621_111494884_2	-1.76755	2.68536e-05	MIR4435-2HG	C02_CD8.CX3CR1	C04_CD8.LAYN
chr2_99171647_99173914_2	-1.13994	0.000661086	MITD1	C02_CD8.CX3CR1	C04_CD8.LAYN
chr17_7857199_7857382_2	-1.11445	0.00389218	NAA38	C02_CD8.CX3CR1	C04_CD8.LAYN
chr8_102020290_102096216_2	-1.21761	5.82058e-05	NCALD	C02_CD8.CX3CR1	C04_CD8.LAYN
chr8_101887228_101915808_2	-1.04747	0.00944337	NCALD	C02_CD8.CX3CR1	C04_CD8.LAYN
chr16_69566375_69568494_1	1.19612	0.00535242	NFAT5	C02_CD8.CX3CR1	C04_CD8.LAYN
chr14_101810037_101856685_1	-1.12244	5.84142e-13	PPP2R5C	C02_CD8.CX3CR1	C04_CD8.LAYN
chr6_106086596_106088200_1	-3.35914	1.51236e-39	PRDM1	C02_CD8.CX3CR1	C04_CD8.LAYN
chr6_106088450_106095614_1	-2.75126	6.2807e-27	PRDM1	C02_CD8.CX3CR1	C04_CD8.LAYN
chr6_106095735_106099299_1	-2.49004	2.67072e-22	PRDM1	C02_CD8.CX3CR1	C04_CD8.LAYN
chr6_106099095_106099299_1	2.28852	7.12376e-17	PRDM1	C02_CD8.CX3CR1	C04_CD8.LAYN
chr6_106099553_106104824_1	1.35813	2.08003e-11	PRDM1	C02_CD8.CX3CR1	C04_CD8.LAYN
chr2_27133338_27133531_2	-1.06305	0.00282085	PREB	C02_CD8.CX3CR1	C04_CD8.LAYN
chr5_40771864_40775409_2	-1.01805	0.00835624	PRKAA1	C02_CD8.CX3CR1	C04_CD8.LAYN
chr1_108696338_108698603_1	-1.10474	4.48429e-05	PRPF38B	C02_CD8.CX3CR1	C04_CD8.LAYN
chr1_198692374_198703297_1	-1.77945	1.41062e-96	PTPRC	C02_CD8.CX3CR1	C04_CD8.LAYN
chr20_64076955_64079872_2	-1.00091	2.02622e-05	RGS19	C02_CD8.CX3CR1	C04_CD8.LAYN
chr20_64076955_64079293_2	1.1221	9.01106e-05	RGS19	C02_CD8.CX3CR1	C04_CD8.LAYN
chr1_24929853_24964513_2	-2.71171	3.82417e-28	RUNX3	C02_CD8.CX3CR1	C04_CD8.LAYN
chrX_23783884_23785327_1	-1.06217	3.37986e-06	SAT1	C02_CD8.CX3CR1	C04_CD8.LAYN
chr17_76735876_76736153_2	1.29984	1.18301e-10	SRSF2	C02_CD8.CX3CR1	C04_CD8.LAYN
chr17_76735159_76735771_2	1.35068	8.9882e-10	SRSF2	C02_CD8.CX3CR1	C04_CD8.LAYN
chr17_76735159_76736153_2	-1.32987	9.18019e-07	SRSF2	C02_CD8.CX3CR1	C04_CD8.LAYN
chr3_187025518_187038741_1	-1.18808	6.7102e-09	ST6GAL1	C02_CD8.CX3CR1	C04_CD8.LAYN
chr3_186963927_187038741_1	1.10573	0.000277758	ST6GAL1	C02_CD8.CX3CR1	C04_CD8.LAYN
chr3_186930835_186963784_1	1.02985	0.00093802	ST6GAL1	C02_CD8.CX3CR1	C04_CD8.LAYN
chr6_152628555_152636637_2	1.07934	9.98086e-23	SYNE1	C02_CD8.CX3CR1	C04_CD8.LAYN
chr6_152520543_152526079_2	1.10537	2.6604e-22	SYNE1	C02_CD8.CX3CR1	C04_CD8.LAYN
chr6_152540022_152628264_2	1.14274	4.41621e-22	SYNE1	C02_CD8.CX3CR1	C04_CD8.LAYN
chr6_152526176_152539959_2	1.13647	7.53902e-22	SYNE1	C02_CD8.CX3CR1	C04_CD8.LAYN
chr12_71880608_71884810_1	-1.01515	0.000249874	TBC1D15	C02_CD8.CX3CR1	C04_CD8.LAYN
chr7_38350178_38350345_1	1.11253	0.000166897	TRG-AS1	C02_CD8.CX3CR1	C04_CD8.LAYN
chr7_38341800_38342255_1	-1.45075	0.000195819	TRG-AS1	C02_CD8.CX3CR1	C04_CD8.LAYN
chr7_38359607_38375556_1	-1.10754	0.0018576	TRG-AS1	C02_CD8.CX3CR1	C04_CD8.LAYN
chr22_46278662_46281598_1	-1.08217	0.000207862	TTC38	C02_CD8.CX3CR1	C04_CD8.LAYN
chr22_46292329_46292790_1	1.20437	0.000245282	TTC38	C02_CD8.CX3CR1	C04_CD8.LAYN
chr15_74837436_74837750_2	-1.43459	4.29174e-07	ULK3	C02_CD8.CX3CR1	C04_CD8.LAYN
chr15_74837436_74837756_2	1.46454	5.49476e-07	ULK3	C02_CD8.CX3CR1	C04_CD8.LAYN
chr17_59838398_59839767_1	-1.13495	0.000180947	VMP1	C02_CD8.CX3CR1	C04_CD8.LAYN
chr17_27306883_27307743_1	-1.19591	7.14242e-08	WSB1	C02_CD8.CX3CR1	C04_CD8.LAYN
chr2_144517420_144519938_2	1.16525	6.85587e-06	ZEB2	C02_CD8.CX3CR1	C04_CD8.LAYN

## Sheet: CD4+ T clusters
Junction	logFC	adj.P.Val	Gene	Cluster1	Cluster2
chr10_114547777_114571296_2	1.00824	1.34591e-24	ABLIM1	C07_CD4.FOXP3	C06_CD4.CCR7
chr19_48249634_48249750_2	-1.07262	0.00864778	CARD8	C07_CD4.FOXP3	C06_CD4.CCR7
chr3_56616054_56617111_1	1.29749	1.7899e-08	CCDC66	C07_CD4.FOXP3	C06_CD4.CCR7
chr3_56557254_56558845_1	-1.39909	2.04332e-08	CCDC66	C07_CD4.FOXP3	C06_CD4.CCR7
chr3_56615273_56615921_1	1.08543	1.33867e-06	CCDC66	C07_CD4.FOXP3	C06_CD4.CCR7
chr3_56594029_56613588_1	1.1277	3.79878e-06	CCDC66	C07_CD4.FOXP3	C06_CD4.CCR7
chr8_19506131_19514945_2	1.78999	1.91079e-13	CSGALNACT1	C07_CD4.FOXP3	C06_CD4.CCR7
chr8_19506131_19601770_2	-1.32825	2.54765e-07	CSGALNACT1	C07_CD4.FOXP3	C06_CD4.CCR7
chr2_171687874_171690146_1	-1.51709	0.00078685	DYNC1I2	C07_CD4.FOXP3	C06_CD4.CCR7
chr2_171687628_171690146_1	1.2876	0.00270674	DYNC1I2	C07_CD4.FOXP3	C06_CD4.CCR7
chr3_150583266_150583845_1	1.00397	0.00100461	EIF2A	C07_CD4.FOXP3	C06_CD4.CCR7
chr7_37342764_37448674_2	-1.0504	2.05422e-09	ELMO1	C07_CD4.FOXP3	C06_CD4.CCR7
chr1_169556868_169559152_2	1.09437	0.00245434	F5	C07_CD4.FOXP3	C06_CD4.CCR7
chr5_57214194_57230845_1	1.05103	9.83177e-06	GPBP1	C07_CD4.FOXP3	C06_CD4.CCR7
chr17_39829489_39832097_2	-1.14366	2.33914e-06	IKZF3	C07_CD4.FOXP3	C06_CD4.CCR7
chr17_39832152_39864119_2	-1.05011	2.33914e-06	IKZF3	C07_CD4.FOXP3	C06_CD4.CCR7
chr18_2960850_3013086_2	-1.12292	0.000234778	LPIN2	C07_CD4.FOXP3	C06_CD4.CCR7
chr18_2960850_2982667_2	1.21008	0.00338768	LPIN2	C07_CD4.FOXP3	C06_CD4.CCR7
chr2_98675176_98678303_2	-1.09541	0.000261556	MGAT4A	C07_CD4.FOXP3	C06_CD4.CCR7
chr2_98663180_98675034_2	-1.0526	0.000439002	MGAT4A	C07_CD4.FOXP3	C06_CD4.CCR7
chr7_42935137_42937321_1	1.49109	0.00443787	MRPL32	C07_CD4.FOXP3	C06_CD4.CCR7
chr10_6583919_6584117_1	-1.46625	0.00193238	PRKCQ-AS1	C07_CD4.FOXP3	C06_CD4.CCR7
chr10_6582202_6583675_1	1.02229	0.00261615	PRKCQ-AS1	C07_CD4.FOXP3	C06_CD4.CCR7
chr10_50344346_50418063_2	1.06014	8.39344e-09	SGMS1	C07_CD4.FOXP3	C06_CD4.CCR7
chr10_50311416_50327204_2	1.52952	4.39142e-07	SGMS1	C07_CD4.FOXP3	C06_CD4.CCR7
chr10_50590248_50623706_2	-1.66057	4.39142e-07	SGMS1	C07_CD4.FOXP3	C06_CD4.CCR7
chr10_50308149_50311261_2	1.40077	9.1906e-07	SGMS1	C07_CD4.FOXP3	C06_CD4.CCR7
chr10_50307322_50307981_2	1.39217	1.18761e-06	SGMS1	C07_CD4.FOXP3	C06_CD4.CCR7
chr10_50327323_50343491_2	1.44143	4.49287e-06	SGMS1	C07_CD4.FOXP3	C06_CD4.CCR7
chr3_48469844_48479176_2	1.18592	6.63687e-11	SHISA5	C07_CD4.FOXP3	C06_CD4.CCR7
chr16_50674075_50675769_2	1.05732	0.000150597	SNX20	C07_CD4.FOXP3	C06_CD4.CCR7
chr1_25227533_25228117_2	1.07668	0.000145729	SYF2	C07_CD4.FOXP3	C06_CD4.CCR7
chr1_25225101_25227441_2	1.06733	0.000145865	SYF2	C07_CD4.FOXP3	C06_CD4.CCR7
chr1_25223432_25225001_2	1.02562	0.000200255	SYF2	C07_CD4.FOXP3	C06_CD4.CCR7
chr5_175967268_175967941_2	1.72976	3.29847e-08	THOC3	C07_CD4.FOXP3	C06_CD4.CCR7
chr5_175967268_176034565_2	-1.27249	6.06323e-05	THOC3	C07_CD4.FOXP3	C06_CD4.CCR7
chr2_143247405_143250510_1	-1.05218	4.95472e-44	ARHGAP15	C08_CD4.CTLA4	C06_CD4.CCR7
chr12_57478758_57479090_2	1.48211	2.21221e-41	ARHGAP9	C08_CD4.CTLA4	C06_CD4.CCR7
chr12_57477681_57478539_2	1.32065	8.56292e-41	ARHGAP9	C08_CD4.CTLA4	C06_CD4.CCR7
chr3_56882355_56916308_2	-1.18798	9.95416e-11	ARHGEF3	C08_CD4.CTLA4	C06_CD4.CCR7
chr10_62049484_62050887_1	1.25807	1.34758e-12	ARID5B	C08_CD4.CTLA4	C06_CD4.CCR7
chr22_50627053_50627165_2	1.09854	2.11183e-08	ARSA	C08_CD4.CTLA4	C06_CD4.CCR7
chr22_50626761_50626833_2	1.15675	4.54561e-08	ARSA	C08_CD4.CTLA4	C06_CD4.CCR7
chr6_41940586_41941451_2	1.92846	2.53497e-49	CCND3	C08_CD4.CTLA4	C06_CD4.CCR7
chr6_41940586_42048500_2	-1.32734	5.06517e-18	CCND3	C08_CD4.CTLA4	C06_CD4.CCR7
chr6_41937395_42048500_2	-1.07706	9.0267e-10	CCND3	C08_CD4.CTLA4	C06_CD4.CCR7
chr2_201140440_201141373_1	1.35039	2.39427e-20	CFLAR	C08_CD4.CTLA4	C06_CD4.CCR7
chr2_200859747_200861237_2	-1.05781	6.29682e-28	CLK1	C08_CD4.CTLA4	C06_CD4.CCR7
chr2_200860216_200861237_2	1.0893	6.77201e-27	CLK1	C08_CD4.CTLA4	C06_CD4.CCR7
chr11_88294509_88296132_2	1.01444	3.84207e-16	CTSC	C08_CD4.CTLA4	C06_CD4.CCR7
chr2_224931669_225042251_2	-1.48646	5.68861e-40	DOCK10	C08_CD4.CTLA4	C06_CD4.CCR7
chr2_224931669_224946846_2	1.34264	2.65042e-29	DOCK10	C08_CD4.CTLA4	C06_CD4.CCR7
chr2_171687874_171690146_1	-1.20035	1.00917e-06	DYNC1I2	C08_CD4.CTLA4	C06_CD4.CCR7
chr2_171687628_171690146_1	1.21046	2.17842e-06	DYNC1I2	C08_CD4.CTLA4	C06_CD4.CCR7
chr7_37342764_37448674_2	-1.39302	3.79282e-27	ELMO1	C08_CD4.CTLA4	C06_CD4.CCR7
chr12_112013610_112022149_1	-1.20302	4.83323e-07	ERP29	C08_CD4.CTLA4	C06_CD4.CCR7
chr10_14530516_14604239_2	1.61425	7.03136e-14	FAM107B	C08_CD4.CTLA4	C06_CD4.CCR7
chr4_189952288_189957397_1	-1.24395	0.000127924	FRG1	C08_CD4.CTLA4	C06_CD4.CCR7
chr15_34391266_34391352_2	1.20877	4.05643e-12	GOLGA8A	C08_CD4.CTLA4	C06_CD4.CCR7
chr11_6721883_6746348_2	-1.21577	0.000804908	GVINP1	C08_CD4.CTLA4	C06_CD4.CCR7
chr11_6734150_6746348_2	1.04802	0.00336477	GVINP1	C08_CD4.CTLA4	C06_CD4.CCR7
chr7_76303077_76303801_1	2.52704	1.31896e-35	HSPB1	C08_CD4.CTLA4	C06_CD4.CCR7
chr15_88639077_88639342_1	1.07223	1.30306e-18	ISG20	C08_CD4.CTLA4	C06_CD4.CCR7
chr18_2960850_2982667_2	1.00781	2.39655e-05	LPIN2	C08_CD4.CTLA4	C06_CD4.CCR7
chr6_31581631_31582255_2	-1.05395	8.15137e-23	LTB	C08_CD4.CTLA4	C06_CD4.CCR7
chr7_42935137_42937321_1	1.5675	2.32899e-05	MRPL32	C08_CD4.CTLA4	C06_CD4.CCR7
chr19_49560693_49580514_2	1.94122	6.55881e-54	NOSIP	C08_CD4.CTLA4	C06_CD4.CCR7
chr16_27257582_27268705_2	1.02347	5.1517e-13	NSMCE1	C08_CD4.CTLA4	C06_CD4.CCR7
chr16_4694309_4694957_1	-1.01673	0.00890437	NUDT16L1	C08_CD4.CTLA4	C06_CD4.CCR7
chrX_78945496_78960507_1	1.0922	0.000310206	P2RY10	C08_CD4.CTLA4	C06_CD4.CCR7
chr12_47216265_47216383_2	1.73033	4.25833e-54	PCED1B-AS1	C08_CD4.CTLA4	C06_CD4.CCR7
chr6_106086596_106088200_1	1.19068	8.51123e-08	PRDM1	C08_CD4.CTLA4	C06_CD4.CCR7
chr6_106095735_106099299_1	1.16964	2.20591e-07	PRDM1	C08_CD4.CTLA4	C06_CD4.CCR7
chr6_106088450_106095614_1	1.17415	2.20591e-07	PRDM1	C08_CD4.CTLA4	C06_CD4.CCR7
chr1_108696338_108698603_1	1.26304	1.71007e-11	PRPF38B	C08_CD4.CTLA4	C06_CD4.CCR7
chr1_198692374_198703297_1	1.02489	1.9263e-63	PTPRC	C08_CD4.CTLA4	C06_CD4.CCR7
chrX_23783884_23785327_1	1.68868	7.76455e-42	SAT1	C08_CD4.CTLA4	C06_CD4.CCR7
chr20_1630307_1649051_2	1.1687	1.95289e-11	SIRPG	C08_CD4.CTLA4	C06_CD4.CCR7
chr1_160634898_160637190_2	1.25786	7.59137e-15	SLAMF1	C08_CD4.CTLA4	C06_CD4.CCR7
chr1_160610799_160612487_2	1.16634	2.82708e-13	SLAMF1	C08_CD4.CTLA4	C06_CD4.CCR7
chr1_160624186_160634612_2	1.06808	2.00197e-11	SLAMF1	C08_CD4.CTLA4	C06_CD4.CCR7
chr19_49101472_49102113_1	-1.39561	8.21703e-12	SNRNP70	C08_CD4.CTLA4	C06_CD4.CCR7
chr19_49101472_49104633_1	1.29871	8.21703e-12	SNRNP70	C08_CD4.CTLA4	C06_CD4.CCR7
chr19_49104736_49107624_1	1.1419	1.03553e-09	SNRNP70	C08_CD4.CTLA4	C06_CD4.CCR7
chr17_76735159_76736153_2	1.59164	1.04649e-14	SRSF2	C08_CD4.CTLA4	C06_CD4.CCR7
chr17_76735159_76735771_2	-1.36818	6.83706e-14	SRSF2	C08_CD4.CTLA4	C06_CD4.CCR7
chr17_76735876_76736153_2	-1.25814	1.72784e-13	SRSF2	C08_CD4.CTLA4	C06_CD4.CCR7
chr6_152180295_152185273_2	-1.17081	8.27908e-12	SYNE1	C08_CD4.CTLA4	C06_CD4.CCR7
chr13_75312899_75316471_2	3.16421	4.11849e-78	TBC1D4	C08_CD4.CTLA4	C06_CD4.CCR7
chr13_75312899_75326196_2	-1.82994	3.46387e-27	TBC1D4	C08_CD4.CTLA4	C06_CD4.CCR7
chr5_175967268_175967941_2	2.21169	1.0338e-20	THOC3	C08_CD4.CTLA4	C06_CD4.CCR7
chr5_175967268_176034565_2	-1.76141	4.61816e-18	THOC3	C08_CD4.CTLA4	C06_CD4.CCR7
chr1_209768661_209772947_1	-1.04484	5.64144e-32	TRAF3IP3	C08_CD4.CTLA4	C06_CD4.CCR7
chr2_63842205_63856305_1	1.35452	2.49795e-27	UGP2	C08_CD4.CTLA4	C06_CD4.CCR7
chr6_41940586_41941451_2	1.1189	1.12316e-23	CCND3	C09_CD4.GZMA	C06_CD4.CCR7
chr2_200859747_200861237_2	-1.21229	1.69941e-39	CLK1	C09_CD4.GZMA	C06_CD4.CCR7
chr10_14530516_14572228_2	1.10019	5.29943e-09	FAM107B	C09_CD4.GZMA	C06_CD4.CCR7
chr17_39777768_39777884_2	1.20778	7.53867e-09	IKZF3	C09_CD4.GZMA	C06_CD4.CCR7
chr10_6583919_6584117_1	-1.65415	1.03673e-06	PRKCQ-AS1	C09_CD4.GZMA	C06_CD4.CCR7
chr10_6580928_6583675_1	1.19375	0.000234567	PRKCQ-AS1	C09_CD4.GZMA	C06_CD4.CCR7
chr16_53445930_53447041_1	1.01545	6.11632e-50	RBL2	C09_CD4.GZMA	C06_CD4.CCR7
chr17_76735159_76736153_2	1.08879	3.11343e-07	SRSF2	C09_CD4.GZMA	C06_CD4.CCR7
chr3_187025518_187038741_1	-1.0779	6.77834e-11	ST6GAL1	C09_CD4.GZMA	C06_CD4.CCR7
chr3_186963927_187038741_1	1.27129	1.34201e-10	ST6GAL1	C09_CD4.GZMA	C06_CD4.CCR7
chr10_114547777_114571296_2	1.58192	1.62245e-32	ABLIM1	C10_CD4.CXCL13	C06_CD4.CCR7
chr10_114545099_114547649_2	1.55438	2.22206e-31	ABLIM1	C10_CD4.CXCL13	C06_CD4.CCR7
chr10_114571407_114575415_2	1.47589	2.22206e-31	ABLIM1	C10_CD4.CXCL13	C06_CD4.CCR7
chr10_114575600_114601826_2	1.57455	2.22206e-31	ABLIM1	C10_CD4.CXCL13	C06_CD4.CCR7
chr10_114491879_114545004_2	1.35122	5.03331e-28	ABLIM1	C10_CD4.CXCL13	C06_CD4.CCR7
chr10_114601962_114792581_2	1.02152	1.00491e-22	ABLIM1	C10_CD4.CXCL13	C06_CD4.CCR7
chr10_114491879_114526659_2	-1.52169	5.71338e-10	ABLIM1	C10_CD4.CXCL13	C06_CD4.CCR7
chr3_179574468_179576216_1	1.07304	0.00498591	ACTL6A	C10_CD4.CXCL13	C06_CD4.CCR7
chr15_72775098_72783245_2	-1.37322	0.00268071	ADPGK	C10_CD4.CXCL13	C06_CD4.CCR7
chr15_72775098_72783458_2	1.34356	0.00268071	ADPGK	C10_CD4.CXCL13	C06_CD4.CCR7
chr4_86948572_87046165_1	-1.73585	0.000305775	AFF1	C10_CD4.CXCL13	C06_CD4.CCR7
chr15_85645955_85655416_1	1.04697	2.63017e-07	AKAP13	C10_CD4.CXCL13	C06_CD4.CCR7
chr2_143247405_143250510_1	-1.03298	1.70923e-13	ARHGAP15	C10_CD4.CXCL13	C06_CD4.CCR7
chr12_57478758_57479090_2	1.21813	1.41972e-20	ARHGAP9	C10_CD4.CXCL13	C06_CD4.CCR7
chr12_57477681_57478539_2	1.0953	1.14078e-19	ARHGAP9	C10_CD4.CXCL13	C06_CD4.CCR7
chr12_67299096_67302322_1	1.08438	0.00119478	CAND1	C10_CD4.CXCL13	C06_CD4.CCR7
chr4_184629502_184631036_2	1.49654	0.000290471	CASP3	C10_CD4.CXCL13	C06_CD4.CCR7
chr6_41940586_41941451_2	2.21602	1.51401e-46	CCND3	C10_CD4.CXCL13	C06_CD4.CCR7
chr6_41940586_42048500_2	-1.37463	4.44366e-10	CCND3	C10_CD4.CXCL13	C06_CD4.CCR7
chr6_41937395_42048500_2	-1.37461	1.81283e-08	CCND3	C10_CD4.CXCL13	C06_CD4.CCR7
chr2_200860216_200861237_2	1.3149	2.92509e-16	CLK1	C10_CD4.CXCL13	C06_CD4.CCR7
chr2_200859747_200860124_2	1.11277	9.33921e-14	CLK1	C10_CD4.CXCL13	C06_CD4.CCR7
chr2_200859747_200861237_2	-1.20222	1.59159e-11	CLK1	C10_CD4.CXCL13	C06_CD4.CCR7
chr5_178616949_178617343_2	1.52218	7.09891e-06	CLK4	C10_CD4.CXCL13	C06_CD4.CCR7
chr5_178617435_178618555_2	1.49182	8.12495e-06	CLK4	C10_CD4.CXCL13	C06_CD4.CCR7
chr5_178618779_178623255_2	1.13796	0.00191816	CLK4	C10_CD4.CXCL13	C06_CD4.CCR7
chr12_69262563_69269511_1	1.32097	2.19724e-05	CPSF6	C10_CD4.CXCL13	C06_CD4.CCR7
chr12_32679466_32701414_1	-1.50452	0.00410339	DNM1L	C10_CD4.CXCL13	C06_CD4.CCR7
chr12_32713372_32718642_1	1.01578	0.00604715	DNM1L	C10_CD4.CXCL13	C06_CD4.CCR7
chr1_28887211_28987447_1	1.058	5.6007e-07	EPB41	C10_CD4.CXCL13	C06_CD4.CCR7
chr1_28914769_28987430_1	-1.3813	0.000181296	EPB41	C10_CD4.CXCL13	C06_CD4.CCR7
chr10_14530516_14572228_2	1.02045	0.000180508	FAM107B	C10_CD4.CXCL13	C06_CD4.CCR7
chr4_189955152_189957397_1	1.21163	0.0019111	FRG1	C10_CD4.CXCL13	C06_CD4.CCR7
chr4_189943273_189952161_1	1.06782	0.00508877	FRG1	C10_CD4.CXCL13	C06_CD4.CCR7
chr4_189952288_189957397_1	-1.42911	0.00508877	FRG1	C10_CD4.CXCL13	C06_CD4.CCR7
chr1_89011117_89011746_2	1.13436	0.00355691	GBP3	C10_CD4.CXCL13	C06_CD4.CCR7
chr1_89012028_89013184_2	1.10806	0.00355691	GBP3	C10_CD4.CXCL13	C06_CD4.CCR7
chr3_52690705_52690944_1	1.03574	0.00238007	GNL3	C10_CD4.CXCL13	C06_CD4.CCR7
chr15_88879270_88881356_2	1.44226	0.000680779	HAPLN3	C10_CD4.CXCL13	C06_CD4.CCR7
chr6_79201727_79202275_2	1.22742	7.531e-05	HMGN3	C10_CD4.CXCL13	C06_CD4.CCR7
chr7_76303077_76303801_1	2.05425	1.93907e-09	HSPB1	C10_CD4.CXCL13	C06_CD4.CCR7
chr1_53921768_53923903_2	1.28535	0.00184516	HSPB11	C10_CD4.CXCL13	C06_CD4.CCR7
chr7_50327758_50376532_1	1.19544	0.000143728	IKZF1	C10_CD4.CXCL13	C06_CD4.CCR7
chr5_35871214_35873479_1	-1.01093	2.54545e-12	IL7R	C10_CD4.CXCL13	C06_CD4.CCR7
chr15_88639077_88639342_1	1.23263	9.39356e-08	ISG20	C10_CD4.CXCL13	C06_CD4.CCR7
chr10_63264765_63268662_2	1.25655	0.00817332	JMJD1C	C10_CD4.CXCL13	C06_CD4.CCR7
chr10_89717496_89717575_1	1.44361	0.000394181	KIF20B	C10_CD4.CXCL13	C06_CD4.CCR7
chr10_89716548_89717423_1	1.38013	0.000394181	KIF20B	C10_CD4.CXCL13	C06_CD4.CCR7
chr10_89717723_89718709_1	1.17922	0.00350863	KIF20B	C10_CD4.CXCL13	C06_CD4.CCR7
chr10_89715183_89716435_1	1.1074	0.0054239	KIF20B	C10_CD4.CXCL13	C06_CD4.CCR7
chr10_89711146_89714046_1	1.03615	0.00859426	KIF20B	C10_CD4.CXCL13	C06_CD4.CCR7
chr6_31581631_31582255_2	-1.13566	4.36716e-07	LTB	C10_CD4.CXCL13	C06_CD4.CCR7
chr7_100100094_100101263_2	1.23945	8.83188e-08	MCM7	C10_CD4.CXCL13	C06_CD4.CCR7
chr7_100099204_100099278_2	1.32122	2.49202e-06	MCM7	C10_CD4.CXCL13	C06_CD4.CCR7
chr7_100099404_100099588_2	1.13595	7.31291e-05	MCM7	C10_CD4.CXCL13	C06_CD4.CCR7
chr17_7857199_7857382_2	1.41783	0.000115489	NAA38	C10_CD4.CXCL13	C06_CD4.CCR7
chr20_58993765_58994109_1	1.31452	5.83532e-08	NELFCD	C10_CD4.CXCL13	C06_CD4.CCR7
chr19_49560693_49580514_2	1.75193	3.45394e-17	NOSIP	C10_CD4.CXCL13	C06_CD4.CCR7
chr5_143400853_143434531_2	1.29627	9.04744e-08	NR3C1	C10_CD4.CXCL13	C06_CD4.CCR7
chr5_143400853_143404375_2	-1.069	0.000586084	NR3C1	C10_CD4.CXCL13	C06_CD4.CCR7
chr11_47822165_47835650_2	-1.00829	0.00107199	NUP160	C10_CD4.CXCL13	C06_CD4.CCR7
chr15_41286101_41298040_1	1.36959	0.000986131	OIP5-AS1	C10_CD4.CXCL13	C06_CD4.CCR7
chr9_136992975_136993052_1	1.13623	1.59681e-05	PAXX	C10_CD4.CXCL13	C06_CD4.CCR7
chr12_47216265_47216383_2	1.18706	3.81045e-11	PCED1B-AS1	C10_CD4.CXCL13	C06_CD4.CCR7
chr19_49862106_49862184_2	1.11662	0.00259968	PNKP	C10_CD4.CXCL13	C06_CD4.CCR7
chr19_49861882_49862043_2	1.00863	0.00295374	PNKP	C10_CD4.CXCL13	C06_CD4.CCR7
chr19_49862282_49862370_2	1.01773	0.00295374	PNKP	C10_CD4.CXCL13	C06_CD4.CCR7
chr19_49866446_49867053_2	-1.19759	0.00578815	PNKP	C10_CD4.CXCL13	C06_CD4.CCR7
chr16_22317040_22317114_1	1.03171	6.20411e-05	POLR3E	C10_CD4.CXCL13	C06_CD4.CCR7
chr16_22309511_22313619_1	1.00251	6.20411e-05	POLR3E	C10_CD4.CXCL13	C06_CD4.CCR7
chr16_22305207_22308147_1	1.16882	6.20411e-05	POLR3E	C10_CD4.CXCL13	C06_CD4.CCR7
chr16_22308226_22308924_1	1.12885	7.43738e-05	POLR3E	C10_CD4.CXCL13	C06_CD4.CCR7
chr16_22309041_22309427_1	1.01547	0.000119814	POLR3E	C10_CD4.CXCL13	C06_CD4.CCR7
chr6_106095735_106099299_1	1.83329	9.79022e-11	PRDM1	C10_CD4.CXCL13	C06_CD4.CCR7
chr6_106086596_106088200_1	1.82146	9.97892e-11	PRDM1	C10_CD4.CXCL13	C06_CD4.CCR7
chr6_106088450_106095614_1	1.64424	5.12851e-09	PRDM1	C10_CD4.CXCL13	C06_CD4.CCR7
chr1_108696338_108698603_1	1.32725	9.07534e-06	PRPF38B	C10_CD4.CXCL13	C06_CD4.CCR7
chr1_198692374_198703297_1	1.12117	1.37847e-23	PTPRC	C10_CD4.CXCL13	C06_CD4.CCR7
chr12_107699435_107702934_1	1.15053	9.43236e-05	PWP1	C10_CD4.CXCL13	C06_CD4.CCR7
chr12_107697598_107699372_1	1.12942	9.43236e-05	PWP1	C10_CD4.CXCL13	C06_CD4.CCR7
chr12_107703747_107704635_1	1.08981	9.43236e-05	PWP1	C10_CD4.CXCL13	C06_CD4.CCR7
chr12_107703032_107703684_1	1.06016	9.43236e-05	PWP1	C10_CD4.CXCL13	C06_CD4.CCR7
chr12_107709017_107709110_1	1.04881	9.43236e-05	PWP1	C10_CD4.CXCL13	C06_CD4.CCR7
chr12_107704748_107708925_1	1.03554	0.000122494	PWP1	C10_CD4.CXCL13	C06_CD4.CCR7
chr7_75879261_75881828_1	1.18747	0.000511068	RHBDD2	C10_CD4.CXCL13	C06_CD4.CCR7
chr17_80263779_80273240_1	-1.03307	6.27995e-06	RNF213	C10_CD4.CXCL13	C06_CD4.CCR7
chr20_35699452_35699632_1	1.02284	0.000432927	ROMO1	C10_CD4.CXCL13	C06_CD4.CCR7
chr10_78037305_78040203_1	-1.64561	8.28317e-40	RPS24	C10_CD4.CXCL13	C06_CD4.CCR7
chr10_78040226_78040614_1	-1.56044	2.33837e-37	RPS24	C10_CD4.CXCL13	C06_CD4.CCR7
chr12_122519030_122521384_2	1.09762	0.000669991	RSRC2	C10_CD4.CXCL13	C06_CD4.CCR7
chrX_23783884_23785327_1	1.57996	1.8892e-12	SAT1	C10_CD4.CXCL13	C06_CD4.CCR7
chr16_30381245_30381338_2	1.02413	4.96128e-10	2020-09-01	C10_CD4.CXCL13	C06_CD4.CCR7
chr11_64776627_64778361_2	-1.13494	4.63585e-06	SF1	C10_CD4.CXCL13	C06_CD4.CCR7
chr2_197418589_197420427_2	1.00003	1.5933e-11	SF3B1	C10_CD4.CXCL13	C06_CD4.CCR7
chr20_1630307_1649051_2	1.25668	6.42336e-07	SIRPG	C10_CD4.CXCL13	C06_CD4.CCR7
chr1_160634898_160637190_2	1.36556	1.83231e-06	SLAMF1	C10_CD4.CXCL13	C06_CD4.CCR7
chr1_160610799_160612487_2	1.1099	9.46614e-05	SLAMF1	C10_CD4.CXCL13	C06_CD4.CCR7
chr19_49101472_49102113_1	-1.54478	7.10843e-06	SNRNP70	C10_CD4.CXCL13	C06_CD4.CCR7
chr19_49101472_49104633_1	1.27143	2.23035e-05	SNRNP70	C10_CD4.CXCL13	C06_CD4.CCR7
chr15_101285802_101286213_2	1.03901	0.000268417	SNRPA1	C10_CD4.CXCL13	C06_CD4.CCR7
chr15_101286294_101286907_2	1.06406	0.000268417	SNRPA1	C10_CD4.CXCL13	C06_CD4.CCR7
chr16_50669149_50675769_2	1.15686	0.00230697	SNX20	C10_CD4.CXCL13	C06_CD4.CCR7
chr17_76735876_76736153_2	-1.87716	3.88717e-12	SRSF2	C10_CD4.CXCL13	C06_CD4.CCR7
chr17_76735159_76735771_2	-1.94301	7.68062e-12	SRSF2	C10_CD4.CXCL13	C06_CD4.CCR7
chr17_76735159_76736153_2	1.99928	5.11813e-11	SRSF2	C10_CD4.CXCL13	C06_CD4.CCR7
chr2_161137064_161179613_1	1.12189	0.00155853	TANK	C10_CD4.CXCL13	C06_CD4.CCR7
chr13_75312899_75316471_2	1.20481	9.10687e-09	TBC1D4	C10_CD4.CXCL13	C06_CD4.CCR7
chr5_175967268_175967941_2	2.40099	2.13988e-09	THOC3	C10_CD4.CXCL13	C06_CD4.CCR7
chr5_175967268_176034565_2	-1.87195	1.65317e-07	THOC3	C10_CD4.CXCL13	C06_CD4.CCR7
chr15_51869374_51887588_1	1.01988	0.00279865	TMOD3	C10_CD4.CXCL13	C06_CD4.CCR7
chr5_119356122_119392815_1	2.83913	2.40677e-28	TNFAIP8	C10_CD4.CXCL13	C06_CD4.CCR7
chr5_119333632_119392815_1	-1.71806	5.51104e-05	TNFAIP8	C10_CD4.CXCL13	C06_CD4.CCR7
chr22_40178141_40246014_1	1.14074	1.21617e-07	TNRC6B	C10_CD4.CXCL13	C06_CD4.CCR7
chr22_40117129_40125771_1	-1.03073	0.000807476	TNRC6B	C10_CD4.CXCL13	C06_CD4.CCR7
chr1_209768661_209772947_1	-1.15362	1.01196e-16	TRAF3IP3	C10_CD4.CXCL13	C06_CD4.CCR7
chr21_44773688_44777298_2	1.48892	0.00141963	UBE2G2	C10_CD4.CXCL13	C06_CD4.CCR7
chr3_49014117_49014209_1	1.83996	8.12544e-07	WDR6	C10_CD4.CXCL13	C06_CD4.CCR7
chr13_110910771_110914724_2	1.34728	0.000442558	ANKRD10	C11_CD4.GNLY	C06_CD4.CCR7
chr13_110906125_110910617_2	1.36023	0.000442558	ANKRD10	C11_CD4.GNLY	C06_CD4.CCR7
chr6_41940586_41941451_2	1.75815	3.38423e-36	CCND3	C11_CD4.GNLY	C06_CD4.CCR7
chr9_113273439_113275381_2	-1.02165	0.00819828	CDC26	C11_CD4.GNLY	C06_CD4.CCR7
chr12_112013610_112022149_1	-1.13061	0.00291561	ERP29	C11_CD4.GNLY	C06_CD4.CCR7
chr10_14530516_14572228_2	1.60035	4.43485e-13	FAM107B	C11_CD4.GNLY	C06_CD4.CCR7
chr5_39202988_39270568_2	1.20879	1.00669e-45	FYB1	C11_CD4.GNLY	C06_CD4.CCR7
chr12_21512377_21515668_1	1.256	0.00421238	GOLT1B	C11_CD4.GNLY	C06_CD4.CCR7
chr12_21508562_21512294_1	1.27403	0.00421238	GOLT1B	C11_CD4.GNLY	C06_CD4.CCR7
chr17_39777768_39777884_2	1.17075	0.00167259	IKZF3	C11_CD4.GNLY	C06_CD4.CCR7
chr12_8989718_8992205_1	2.01454	3.37512e-15	KLRG1	C11_CD4.GNLY	C06_CD4.CCR7
chr6_31581631_31582255_2	-1.18597	2.34364e-05	LTB	C11_CD4.GNLY	C06_CD4.CCR7
chr4_4268024_4268529_2	1.48832	0.000405914	LYAR	C11_CD4.GNLY	C06_CD4.CCR7
chr4_4279531_4279641_2	-1.06531	0.000405914	LYAR	C11_CD4.GNLY	C06_CD4.CCR7
chr4_4279750_4281782_2	-1.00607	0.000405914	LYAR	C11_CD4.GNLY	C06_CD4.CCR7
chr4_4281898_4283620_2	-1.03099	0.000405914	LYAR	C11_CD4.GNLY	C06_CD4.CCR7
chrX_154031451_154032206_2	1.95529	0.000249826	MECP2	C11_CD4.GNLY	C06_CD4.CCR7
chr19_51372308_51372378_2	1.07006	1.2533e-08	NKG7	C11_CD4.GNLY	C06_CD4.CCR7
chr19_49560693_49580514_2	1.76382	7.55025e-20	NOSIP	C11_CD4.GNLY	C06_CD4.CCR7
chr15_44710930_44711019_2	-2.61188	2.70975e-15	PATL2	C11_CD4.GNLY	C06_CD4.CCR7
chr15_44676566_44710095_2	-1.70427	7.31017e-09	PATL2	C11_CD4.GNLY	C06_CD4.CCR7
chr15_44666542_44667105_2	1.3635	2.35142e-06	PATL2	C11_CD4.GNLY	C06_CD4.CCR7
chr15_44667204_44668341_2	1.07877	3.79065e-05	PATL2	C11_CD4.GNLY	C06_CD4.CCR7
chr15_44665972_44666391_2	1.17236	4.3307e-05	PATL2	C11_CD4.GNLY	C06_CD4.CCR7
chr9_136850561_136850754_1	1.39298	2.70806e-05	PHPT1	C11_CD4.GNLY	C06_CD4.CCR7
chr9_136850138_136850754_1	-1.42887	2.70806e-05	PHPT1	C11_CD4.GNLY	C06_CD4.CCR7
chr10_6580928_6582137_1	1.40874	0.00132834	PRKCQ-AS1	C11_CD4.GNLY	C06_CD4.CCR7
chr10_6582202_6583675_1	1.37612	0.00147114	PRKCQ-AS1	C11_CD4.GNLY	C06_CD4.CCR7
chr9_133112153_133130951_2	1.04081	0.00208215	RALGDS	C11_CD4.GNLY	C06_CD4.CCR7
chr2_160367392_160493288_2	-1.19776	0.000198321	RBMS1	C11_CD4.GNLY	C06_CD4.CCR7
chr2_54987699_55010086_2	-1.02329	0.000955967	RTN4	C11_CD4.GNLY	C06_CD4.CCR7
chr3_15330567_15332270_2	-1.65665	1.00793e-11	SH3BP5	C11_CD4.GNLY	C06_CD4.CCR7
chr3_15304232_15330503_2	-1.59174	6.73084e-11	SH3BP5	C11_CD4.GNLY	C06_CD4.CCR7
chr1_86722674_86724312_1	1.01048	0.00054309	SH3GLB1	C11_CD4.GNLY	C06_CD4.CCR7
chr3_186930835_186963784_1	1.76845	5.07935e-11	ST6GAL1	C11_CD4.GNLY	C06_CD4.CCR7
chr3_186963927_187038741_1	1.65515	8.9086e-09	ST6GAL1	C11_CD4.GNLY	C06_CD4.CCR7
chr3_187025518_187038741_1	-1.30552	1.32635e-07	ST6GAL1	C11_CD4.GNLY	C06_CD4.CCR7
chr6_152520543_152526079_2	1.09257	1.04721e-34	SYNE1	C11_CD4.GNLY	C06_CD4.CCR7
chr6_152526176_152539959_2	1.08935	1.04721e-34	SYNE1	C11_CD4.GNLY	C06_CD4.CCR7
chr6_152483250_152484834_2	1.03761	1.13556e-33	SYNE1	C11_CD4.GNLY	C06_CD4.CCR7
chr6_152540022_152628264_2	1.05213	2.38247e-33	SYNE1	C11_CD4.GNLY	C06_CD4.CCR7
chr6_152488504_152502632_2	1.04656	2.99585e-32	SYNE1	C11_CD4.GNLY	C06_CD4.CCR7
chr5_119333632_119392815_1	-2.52401	2.58411e-10	TNFAIP8	C11_CD4.GNLY	C06_CD4.CCR7
chr5_119268908_119392815_1	1.91291	5.8692e-08	TNFAIP8	C11_CD4.GNLY	C06_CD4.CCR7
chr16_84745674_84758715_1	1.15589	0.000956975	USP10	C11_CD4.GNLY	C06_CD4.CCR7
chr16_84758808_84759362_1	1.01633	0.00347838	USP10	C11_CD4.GNLY	C06_CD4.CCR7
chr12_57478758_57479090_2	1.19875	6.28591e-12	ARHGAP9	C08_CD4.CTLA4	C07_CD4.FOXP3
chr12_57477681_57478539_2	1.0595	1.3015e-11	ARHGAP9	C08_CD4.CTLA4	C07_CD4.FOXP3
chr3_63967976_63979914_1	-1.42202	9.18132e-06	ATXN7	C08_CD4.CTLA4	C07_CD4.FOXP3
chr3_63952484_63979914_1	1.13396	9.18132e-06	ATXN7	C08_CD4.CTLA4	C07_CD4.FOXP3
chr11_62617348_62620496_2	1.2569	0.000102408	B3GAT3	C08_CD4.CTLA4	C07_CD4.FOXP3
chr19_48249848_48255791_2	1.32412	2.70627e-05	CARD8	C08_CD4.CTLA4	C07_CD4.FOXP3
chr2_201272943_201274888_1	-1.27908	1.17127e-12	CASP8	C08_CD4.CTLA4	C07_CD4.FOXP3
chr2_201274954_201276826_1	-1.14455	1.76085e-12	CASP8	C08_CD4.CTLA4	C07_CD4.FOXP3
chr2_201272777_201272897_1	-1.21105	1.16838e-11	CASP8	C08_CD4.CTLA4	C07_CD4.FOXP3
chr2_201277105_201284815_1	-1.03601	4.45899e-10	CASP8	C08_CD4.CTLA4	C07_CD4.FOXP3
chr3_56616054_56617111_1	-1.48676	5.07599e-10	CCDC66	C08_CD4.CTLA4	C07_CD4.FOXP3
chr3_56594029_56613588_1	-1.45532	2.45809e-09	CCDC66	C08_CD4.CTLA4	C07_CD4.FOXP3
chr3_56557254_56558845_1	1.66539	2.45809e-09	CCDC66	C08_CD4.CTLA4	C07_CD4.FOXP3
chr3_56615273_56615921_1	-1.23394	5.23296e-08	CCDC66	C08_CD4.CTLA4	C07_CD4.FOXP3
chr3_56613751_56615127_1	-1.13725	1.10904e-06	CCDC66	C08_CD4.CTLA4	C07_CD4.FOXP3
chr6_41940586_41941451_2	1.45907	2.78233e-11	CCND3	C08_CD4.CTLA4	C07_CD4.FOXP3
chr6_41937395_42048500_2	-1.06545	2.67394e-06	CCND3	C08_CD4.CTLA4	C07_CD4.FOXP3
chr1_151055127_151055676_2	-1.20725	9.21339e-07	CDC42SE1	C08_CD4.CTLA4	C07_CD4.FOXP3
chr2_200859747_200861237_2	-1.71508	1.64669e-43	CLK1	C08_CD4.CTLA4	C07_CD4.FOXP3
chr2_200860216_200861237_2	1.33739	1.03514e-19	CLK1	C08_CD4.CTLA4	C07_CD4.FOXP3
chr2_200859747_200860124_2	1.18912	4.895e-18	CLK1	C08_CD4.CTLA4	C07_CD4.FOXP3
chr5_178617435_178618555_2	1.12579	0.000530587	CLK4	C08_CD4.CTLA4	C07_CD4.FOXP3
chr2_203871488_203872707_1	1.32802	1.4624e-08	CTLA4	C08_CD4.CTLA4	C07_CD4.FOXP3
chr2_203870934_203871377_1	1.10603	2.28825e-07	CTLA4	C08_CD4.CTLA4	C07_CD4.FOXP3
chr10_14530516_14604239_2	1.22139	0.000126301	FAM107B	C08_CD4.CTLA4	C07_CD4.FOXP3
chr15_34391266_34391352_2	1.08848	0.000357297	GOLGA8A	C08_CD4.CTLA4	C07_CD4.FOXP3
chr12_21506977_21508382_1	1.58065	4.85493e-05	GOLT1B	C08_CD4.CTLA4	C07_CD4.FOXP3
chr12_21512377_21515668_1	1.0557	0.0018044	GOLT1B	C08_CD4.CTLA4	C07_CD4.FOXP3
chr7_76303077_76303801_1	2.51992	2.02107e-18	HSPB1	C08_CD4.CTLA4	C07_CD4.FOXP3
chr5_76461670_76562395_1	-1.80998	1.87942e-12	IQGAP2	C08_CD4.CTLA4	C07_CD4.FOXP3
chr5_76543555_76562395_1	1.41133	5.08271e-11	IQGAP2	C08_CD4.CTLA4	C07_CD4.FOXP3
chr5_76403592_76461569_1	-1.31772	2.17494e-08	IQGAP2	C08_CD4.CTLA4	C07_CD4.FOXP3
chr2_111429621_111494884_2	1.28672	0.000391402	MIR4435-2HG	C08_CD4.CTLA4	C07_CD4.FOXP3
chr19_49560693_49580514_2	1.04655	4.43528e-09	NOSIP	C08_CD4.CTLA4	C07_CD4.FOXP3
chr17_47531556_47545908_1	1.28254	0.00376466	NPEPPS	C08_CD4.CTLA4	C07_CD4.FOXP3
chr5_143400853_143404375_2	-1.10656	0.000779953	NR3C1	C08_CD4.CTLA4	C07_CD4.FOXP3
chr8_38348216_38359312_2	-1.08205	2.99123e-09	NSD3	C08_CD4.CTLA4	C07_CD4.FOXP3
chr8_38348216_38381798_2	1.03012	5.45243e-05	NSD3	C08_CD4.CTLA4	C07_CD4.FOXP3
chrX_78945496_78960507_1	1.24679	0.00103161	P2RY10	C08_CD4.CTLA4	C07_CD4.FOXP3
chr7_140057154_140057898_2	1.02551	0.00209918	PARP12	C08_CD4.CTLA4	C07_CD4.FOXP3
chr12_47216265_47216383_2	1.47905	1.54165e-22	PCED1B-AS1	C08_CD4.CTLA4	C07_CD4.FOXP3
chr20_1649409_1686331_2	1.02904	4.30023e-06	SIRPG	C08_CD4.CTLA4	C07_CD4.FOXP3
chr20_1630307_1649051_2	1.0255	1.1881e-05	SIRPG	C08_CD4.CTLA4	C07_CD4.FOXP3
chr19_49101472_49102113_1	-1.611	1.96709e-08	SNRNP70	C08_CD4.CTLA4	C07_CD4.FOXP3
chr19_49101472_49104633_1	1.25206	5.8112e-06	SNRNP70	C08_CD4.CTLA4	C07_CD4.FOXP3
chr17_76735876_76736153_2	-1.29674	1.51109e-09	SRSF2	C08_CD4.CTLA4	C07_CD4.FOXP3
chr17_76735159_76735771_2	-1.34733	2.92854e-09	SRSF2	C08_CD4.CTLA4	C07_CD4.FOXP3
chr17_76735159_76736153_2	1.17562	5.74559e-06	SRSF2	C08_CD4.CTLA4	C07_CD4.FOXP3
chr2_161137064_161179613_1	1.12486	1.16107e-05	TANK	C08_CD4.CTLA4	C07_CD4.FOXP3
chr13_75312899_75316471_2	2.09261	2.43496e-23	TBC1D4	C08_CD4.CTLA4	C07_CD4.FOXP3
chr13_75312899_75326196_2	-1.12189	4.21934e-07	TBC1D4	C08_CD4.CTLA4	C07_CD4.FOXP3
chr12_64452188_64455839_1	1.04784	0.000144115	TBK1	C08_CD4.CTLA4	C07_CD4.FOXP3
chr21_31182646_31187000_2	-1.58999	1.37538e-05	TIAM1	C08_CD4.CTLA4	C07_CD4.FOXP3
chr1_1213786_1213982_2	1.21882	3.31374e-12	TNFRSF4	C08_CD4.CTLA4	C07_CD4.FOXP3
chr9_120926302_120926549_2	-1.32175	2.28295e-10	TRAF1	C08_CD4.CTLA4	C07_CD4.FOXP3
chr10_31387267_31461036_1	-1.08275	0.00787798	ZEB1	C08_CD4.CTLA4	C07_CD4.FOXP3
chr10_114547777_114571296_2	-1.03178	5.77629e-13	ABLIM1	C09_CD4.GZMA	C07_CD4.FOXP3
chr10_114571407_114575415_2	-1.00792	5.77629e-13	ABLIM1	C09_CD4.GZMA	C07_CD4.FOXP3
chr3_56616054_56617111_1	-1.72629	4.92551e-16	CCDC66	C09_CD4.GZMA	C07_CD4.FOXP3
chr3_56557254_56558845_1	1.88454	3.00098e-14	CCDC66	C09_CD4.GZMA	C07_CD4.FOXP3
chr3_56594029_56613588_1	-1.59099	2.4208e-13	CCDC66	C09_CD4.GZMA	C07_CD4.FOXP3
chr3_56615273_56615921_1	-1.37651	3.36277e-11	CCDC66	C09_CD4.GZMA	C07_CD4.FOXP3
chr3_56613751_56615127_1	-1.37538	4.7489e-11	CCDC66	C09_CD4.GZMA	C07_CD4.FOXP3
chr3_56558911_56559568_1	1.00411	0.000194468	CCDC66	C09_CD4.GZMA	C07_CD4.FOXP3
chr1_151055127_151055676_2	-1.06841	7.39558e-06	CDC42SE1	C09_CD4.GZMA	C07_CD4.FOXP3
chr19_1272052_1274306_1	1.0905	5.40977e-12	CIRBP	C09_CD4.GZMA	C07_CD4.FOXP3
chr2_200859747_200861237_2	-1.87328	9.93846e-56	CLK1	C09_CD4.GZMA	C07_CD4.FOXP3
chr2_200860216_200861237_2	1.22996	1.99316e-16	CLK1	C09_CD4.GZMA	C07_CD4.FOXP3
chr5_178617435_178618555_2	1.04227	0.000806547	CLK4	C09_CD4.GZMA	C07_CD4.FOXP3
chr1_246566664_246591511_1	1.06172	0.00276974	CNST	C09_CD4.GZMA	C07_CD4.FOXP3
chr11_67438502_67438631_2	1.84241	4.03704e-09	CORO1B	C09_CD4.GZMA	C07_CD4.FOXP3
chr11_67438950_67439785_2	-1.39696	2.20193e-08	CORO1B	C09_CD4.GZMA	C07_CD4.FOXP3
chr11_67438502_67438670_2	-1.19962	9.2119e-07	CORO1B	C09_CD4.GZMA	C07_CD4.FOXP3
chr11_67439844_67440117_2	-1.12725	8.57881e-06	CORO1B	C09_CD4.GZMA	C07_CD4.FOXP3
chr12_96247735_96259730_1	-1.1533	0.00125977	ELK3	C09_CD4.GZMA	C07_CD4.FOXP3
chr12_96259854_96267081_1	-1.0702	0.00362436	ELK3	C09_CD4.GZMA	C07_CD4.FOXP3
chrX_154380020_154380233_1	-1.22161	0.000332262	EMD	C09_CD4.GZMA	C07_CD4.FOXP3
chr10_32305932_32346762_2	1.42001	2.77596e-05	EPC1	C09_CD4.GZMA	C07_CD4.FOXP3
chr10_32305932_32378490_2	-1.15909	0.00114091	EPC1	C09_CD4.GZMA	C07_CD4.FOXP3
chr5_57214194_57230845_1	-1.08115	4.6782e-06	GPBP1	C09_CD4.GZMA	C07_CD4.FOXP3
chr5_57174212_57175447_1	1.08283	7.41616e-05	GPBP1	C09_CD4.GZMA	C07_CD4.FOXP3
chr19_41279177_41281162_1	-1.04267	3.32787e-06	HNRNPUL1	C09_CD4.GZMA	C07_CD4.FOXP3
chr18_2960850_3013086_2	1.26544	5.10866e-06	LPIN2	C09_CD4.GZMA	C07_CD4.FOXP3
chr18_2960850_2982667_2	-1.15455	0.00135715	LPIN2	C09_CD4.GZMA	C07_CD4.FOXP3
chr4_4268024_4268529_2	1.8181	5.17673e-05	LYAR	C09_CD4.GZMA	C07_CD4.FOXP3
chr4_4283796_4286518_2	-1.13397	0.000339793	LYAR	C09_CD4.GZMA	C07_CD4.FOXP3
chr4_4274770_4279446_2	-1.07651	0.000564118	LYAR	C09_CD4.GZMA	C07_CD4.FOXP3
chr4_4281898_4283620_2	-1.17436	0.000564118	LYAR	C09_CD4.GZMA	C07_CD4.FOXP3
chr4_4279750_4281782_2	-1.09859	0.000787028	LYAR	C09_CD4.GZMA	C07_CD4.FOXP3
chr4_4279531_4279641_2	-1.02905	0.00141884	LYAR	C09_CD4.GZMA	C07_CD4.FOXP3
chr2_98663180_98675034_2	1.10555	5.25377e-05	MGAT4A	C09_CD4.GZMA	C07_CD4.FOXP3
chr2_98675176_98678303_2	1.10082	5.25377e-05	MGAT4A	C09_CD4.GZMA	C07_CD4.FOXP3
chr2_111344238_111367486_2	-1.06755	0.00360235	MIR4435-2HG	C09_CD4.GZMA	C07_CD4.FOXP3
chr2_191682018_191682491_1	-1.26064	6.08297e-08	NABP1	C09_CD4.GZMA	C07_CD4.FOXP3
chr2_191682018_191683728_1	1.03975	2.89227e-05	NABP1	C09_CD4.GZMA	C07_CD4.FOXP3
chr13_19709600_19730238_2	-1.15081	2.51362e-05	PSPC1	C09_CD4.GZMA	C07_CD4.FOXP3
chr13_19705832_19709541_2	-1.13841	3.01235e-05	PSPC1	C09_CD4.GZMA	C07_CD4.FOXP3
chr12_55903481_55927724_2	-1.29008	0.0064531	PYM1	C09_CD4.GZMA	C07_CD4.FOXP3
chr16_53445930_53447041_1	1.08106	5.88892e-24	RBL2	C09_CD4.GZMA	C07_CD4.FOXP3
chr10_50344346_50418063_2	-1.28059	6.59781e-08	SGMS1	C09_CD4.GZMA	C07_CD4.FOXP3
chr10_50590248_50623706_2	1.5893	2.48349e-06	SGMS1	C09_CD4.GZMA	C07_CD4.FOXP3
chr10_50327323_50343491_2	-1.49043	1.02224e-05	SGMS1	C09_CD4.GZMA	C07_CD4.FOXP3
chr10_50311416_50327204_2	-1.18249	0.000417662	SGMS1	C09_CD4.GZMA	C07_CD4.FOXP3
chr10_50308149_50311261_2	-1.10242	0.00074589	SGMS1	C09_CD4.GZMA	C07_CD4.FOXP3
chr10_50519922_50590152_2	1.03695	0.00173751	SGMS1	C09_CD4.GZMA	C07_CD4.FOXP3
chr5_139482303_139482549_2	-1.37912	2.16795e-15	TMEM173	C09_CD4.GZMA	C07_CD4.FOXP3
chr17_6758225_6759255_1	1.0536	0.00254806	XAF1	C09_CD4.GZMA	C07_CD4.FOXP3
chr17_6760602_6762154_1	-1.01606	0.0036632	XAF1	C09_CD4.GZMA	C07_CD4.FOXP3
chr1_244432596_244436824_2	1.08786	8.78652e-05	ADSS	C10_CD4.CXCL13	C07_CD4.FOXP3
chr4_86948572_87046165_1	-2.1361	1.11315e-05	AFF1	C10_CD4.CXCL13	C07_CD4.FOXP3
chr1_150223241_150226607_2	-1.26921	7.3203e-05	ANP32E	C10_CD4.CXCL13	C07_CD4.FOXP3
chr2_25835541_25845480_2	-1.42083	0.00396032	ASXL2	C10_CD4.CXCL13	C07_CD4.FOXP3
chr2_25845564_25878165_2	-1.35834	0.00396032	ASXL2	C10_CD4.CXCL13	C07_CD4.FOXP3
chr2_25806338_25835537_2	-1.39888	0.00396032	ASXL2	C10_CD4.CXCL13	C07_CD4.FOXP3
chr2_25771541_25794471_2	1.33124	0.00396032	ASXL2	C10_CD4.CXCL13	C07_CD4.FOXP3
chr2_25799536_25806228_2	-1.40436	0.00396032	ASXL2	C10_CD4.CXCL13	C07_CD4.FOXP3
chr2_25759646_25767582_2	1.13685	0.00986423	ASXL2	C10_CD4.CXCL13	C07_CD4.FOXP3
chr17_48895335_48895654_1	1.11282	0.00256035	ATP5G1	C10_CD4.CXCL13	C07_CD4.FOXP3
chr11_62617348_62620496_2	1.28954	0.00929808	B3GAT3	C10_CD4.CXCL13	C07_CD4.FOXP3
chr19_48221856_48230437_2	-1.18786	0.00988868	CARD8	C10_CD4.CXCL13	C07_CD4.FOXP3
chr19_48211976_48215339_2	-1.16572	0.00988868	CARD8	C10_CD4.CXCL13	C07_CD4.FOXP3
chr2_201274954_201276826_1	-1.26344	6.90581e-09	CASP8	C10_CD4.CXCL13	C07_CD4.FOXP3
chr2_201285318_201286458_1	-1.33721	1.32916e-08	CASP8	C10_CD4.CXCL13	C07_CD4.FOXP3
chr2_201277105_201284815_1	-1.15052	2.41595e-05	CASP8	C10_CD4.CXCL13	C07_CD4.FOXP3
chr2_201272777_201272897_1	-1.08276	4.2265e-05	CASP8	C10_CD4.CXCL13	C07_CD4.FOXP3
chr2_201234113_201240269_1	1.01784	0.000267064	CASP8	C10_CD4.CXCL13	C07_CD4.FOXP3
chr6_41940586_41941451_2	2.21557	9.228e-16	CCND3	C10_CD4.CXCL13	C07_CD4.FOXP3
chr6_41937395_42048500_2	-1.34076	1.52403e-05	CCND3	C10_CD4.CXCL13	C07_CD4.FOXP3
chr6_41940586_42048500_2	-1.04724	0.00013586	CCND3	C10_CD4.CXCL13	C07_CD4.FOXP3
chr2_200859747_200861237_2	-1.86363	8.54192e-22	CLK1	C10_CD4.CXCL13	C07_CD4.FOXP3
chr2_200860216_200861237_2	1.59599	1.74932e-18	CLK1	C10_CD4.CXCL13	C07_CD4.FOXP3
chr2_200859747_200860124_2	1.37954	9.67554e-16	CLK1	C10_CD4.CXCL13	C07_CD4.FOXP3
chr5_178617435_178618555_2	1.71177	5.26189e-06	CLK4	C10_CD4.CXCL13	C07_CD4.FOXP3
chr5_178616949_178617343_2	1.66803	5.26189e-06	CLK4	C10_CD4.CXCL13	C07_CD4.FOXP3
chr5_178618779_178623255_2	1.24997	0.0018278	CLK4	C10_CD4.CXCL13	C07_CD4.FOXP3
chr2_203871488_203872707_1	1.51904	8.81849e-05	CTLA4	C10_CD4.CXCL13	C07_CD4.FOXP3
chr2_203870934_203871377_1	1.23493	0.000446381	CTLA4	C10_CD4.CXCL13	C07_CD4.FOXP3
chr17_78676170_78680189_2	-1.22709	2.64258e-09	CYTH1	C10_CD4.CXCL13	C07_CD4.FOXP3
chr5_112985987_112992120_1	1.52058	0.00127451	DCP2	C10_CD4.CXCL13	C07_CD4.FOXP3
chr19_42215253_42217631_2	-1.03685	0.00964713	DEDD2	C10_CD4.CXCL13	C07_CD4.FOXP3
chr1_46686871_46689586_2	-1.03486	0.00254609	EFCAB14	C10_CD4.CXCL13	C07_CD4.FOXP3
chr2_232567215_232568944_1	1.25397	0.00147475	EIF4E2	C10_CD4.CXCL13	C07_CD4.FOXP3
chr13_40982283_40982857_2	1.24321	4.59662e-08	ELF1	C10_CD4.CXCL13	C07_CD4.FOXP3
chr1_28887211_28987447_1	1.21693	2.54501e-05	EPB41	C10_CD4.CXCL13	C07_CD4.FOXP3
chr14_57208798_57209566_2	-1.08891	0.00853651	EXOC5	C10_CD4.CXCL13	C07_CD4.FOXP3
chr14_57210062_57217981_2	-1.06223	0.00853651	EXOC5	C10_CD4.CXCL13	C07_CD4.FOXP3
chr14_57209783_57209952_2	-1.02786	0.00853651	EXOC5	C10_CD4.CXCL13	C07_CD4.FOXP3
chr15_88879270_88881356_2	1.43789	0.00112387	HAPLN3	C10_CD4.CXCL13	C07_CD4.FOXP3
chr18_46105369_46118180_1	1.05754	0.00293842	HAUS1	C10_CD4.CXCL13	C07_CD4.FOXP3
chr7_76303077_76303801_1	1.91454	3.41387e-05	HSPB1	C10_CD4.CXCL13	C07_CD4.FOXP3
chr1_32014378_32030297_1	-1.21765	2.31572e-05	KHDRBS1	C10_CD4.CXCL13	C07_CD4.FOXP3
chr1_32030423_32031523_1	-1.131	5.906e-05	KHDRBS1	C10_CD4.CXCL13	C07_CD4.FOXP3
chr7_1936898_1940087_2	-1.46066	0.000118059	MAD1L1	C10_CD4.CXCL13	C07_CD4.FOXP3
chr2_159762994_159764625_1	-1.15181	0.000634123	2020-03-07	C10_CD4.CXCL13	C07_CD4.FOXP3
chr2_159752572_159759225_1	-1.06625	0.000634123	2020-03-07	C10_CD4.CXCL13	C07_CD4.FOXP3
chr2_159764675_159767283_1	-1.10465	0.000634123	2020-03-07	C10_CD4.CXCL13	C07_CD4.FOXP3
chr2_159759336_159762879_1	-1.01979	0.00107648	2020-03-07	C10_CD4.CXCL13	C07_CD4.FOXP3
chr7_100100094_100101263_2	1.19354	9.03893e-05	MCM7	C10_CD4.CXCL13	C07_CD4.FOXP3
chr2_111429621_111494884_2	1.441	0.00878513	MIR4435-2HG	C10_CD4.CXCL13	C07_CD4.FOXP3
chrX_11759876_11760402_1	1.17081	0.00271595	MSL3	C10_CD4.CXCL13	C07_CD4.FOXP3
chr6_11213728_11232503_2	1.30524	0.000204718	NEDD9	C10_CD4.CXCL13	C07_CD4.FOXP3
chr5_143400853_143434531_2	1.63035	7.14987e-07	NR3C1	C10_CD4.CXCL13	C07_CD4.FOXP3
chr5_143409240_143434531_2	1.27672	7.33722e-06	NR3C1	C10_CD4.CXCL13	C07_CD4.FOXP3
chr8_38348216_38359312_2	-1.20347	0.00472588	NSD3	C10_CD4.CXCL13	C07_CD4.FOXP3
chr15_68054351_68086305_1	1.19986	0.000390451	PIAS1	C10_CD4.CXCL13	C07_CD4.FOXP3
chr5_109356027_109362839_2	-1.06386	0.00654468	PJA2	C10_CD4.CXCL13	C07_CD4.FOXP3
chr16_22305207_22308147_1	1.02306	0.00344196	POLR3E	C10_CD4.CXCL13	C07_CD4.FOXP3
chr16_22332186_22333643_1	-1.4793	0.00919947	POLR3E	C10_CD4.CXCL13	C07_CD4.FOXP3
chr6_106088450_106095614_1	1.35757	6.69362e-05	PRDM1	C10_CD4.CXCL13	C07_CD4.FOXP3
chr6_106095735_106099299_1	1.27311	0.000202774	PRDM1	C10_CD4.CXCL13	C07_CD4.FOXP3
chr6_106086596_106088200_1	1.33822	0.000298926	PRDM1	C10_CD4.CXCL13	C07_CD4.FOXP3
chr10_78037305_78040203_1	-1.20884	5.01801e-12	RPS24	C10_CD4.CXCL13	C07_CD4.FOXP3
chr10_78040226_78040614_1	-1.15607	6.85338e-12	RPS24	C10_CD4.CXCL13	C07_CD4.FOXP3
chr20_1630307_1649051_2	1.08816	0.000743941	SIRPG	C10_CD4.CXCL13	C07_CD4.FOXP3
chr1_160634898_160637190_2	1.13582	0.000789673	SLAMF1	C10_CD4.CXCL13	C07_CD4.FOXP3
chr10_100916043_100916569_1	1.47634	0.00318178	SLF2	C10_CD4.CXCL13	C07_CD4.FOXP3
chr10_100913251_100915998_1	1.50148	0.00318178	SLF2	C10_CD4.CXCL13	C07_CD4.FOXP3
chr10_100929998_100930975_1	-1.05782	0.00391372	SLF2	C10_CD4.CXCL13	C07_CD4.FOXP3
chr4_143548141_143549996_1	-1.01629	2.60364e-05	SMARCA5	C10_CD4.CXCL13	C07_CD4.FOXP3
chr19_49101472_49102113_1	-1.81851	4.81419e-06	SNRNP70	C10_CD4.CXCL13	C07_CD4.FOXP3
chr19_49101472_49104633_1	1.19522	0.00220551	SNRNP70	C10_CD4.CXCL13	C07_CD4.FOXP3
chr16_50674075_50675769_2	-1.39746	7.26902e-05	SNX20	C10_CD4.CXCL13	C07_CD4.FOXP3
chr16_50669149_50675769_2	1.21219	0.000471284	SNX20	C10_CD4.CXCL13	C07_CD4.FOXP3
chr17_76735876_76736153_2	-1.96681	2.01373e-11	SRSF2	C10_CD4.CXCL13	C07_CD4.FOXP3
chr17_76735159_76735771_2	-1.92007	6.05696e-10	SRSF2	C10_CD4.CXCL13	C07_CD4.FOXP3
chr17_76735159_76736153_2	1.58017	5.68555e-06	SRSF2	C10_CD4.CXCL13	C07_CD4.FOXP3
chr17_76734563_76735060_2	1.05075	0.000116699	SRSF2	C10_CD4.CXCL13	C07_CD4.FOXP3
chr10_17705025_17705587_1	-1.13012	0.000336942	STAM	C10_CD4.CXCL13	C07_CD4.FOXP3
chr10_17644380_17660463_1	1.22811	0.000336942	STAM	C10_CD4.CXCL13	C07_CD4.FOXP3
chr10_17704519_17704969_1	-1.07326	0.000445498	STAM	C10_CD4.CXCL13	C07_CD4.FOXP3
chr10_17705742_17708775_1	-1.02419	0.000584264	STAM	C10_CD4.CXCL13	C07_CD4.FOXP3
chr10_17708952_17714542_1	-1.04772	0.00154816	STAM	C10_CD4.CXCL13	C07_CD4.FOXP3
chr6_36507603_36515337_2	-1.16336	5.56233e-05	STK38	C10_CD4.CXCL13	C07_CD4.FOXP3
chr6_36506645_36507499_2	-1.07947	0.000159541	STK38	C10_CD4.CXCL13	C07_CD4.FOXP3
chr6_36499991_36506582_2	-1.04778	0.000453418	STK38	C10_CD4.CXCL13	C07_CD4.FOXP3
chr2_161137064_161179613_1	1.3219	0.000403347	TANK	C10_CD4.CXCL13	C07_CD4.FOXP3
chr7_27787604_27792005_1	-1.17017	6.47157e-08	TAX1BP1	C10_CD4.CXCL13	C07_CD4.FOXP3
chr7_27792231_27793065_1	-1.05416	1.69498e-07	TAX1BP1	C10_CD4.CXCL13	C07_CD4.FOXP3
chr5_146463794_146469543_1	1.3611	5.60312e-05	TCERG1	C10_CD4.CXCL13	C07_CD4.FOXP3
chr5_146459338_146463550_1	1.17115	0.00160619	TCERG1	C10_CD4.CXCL13	C07_CD4.FOXP3
chr15_101642645_101645086_2	1.57703	0.00265979	TM2D3	C10_CD4.CXCL13	C07_CD4.FOXP3
chr5_119356122_119392815_1	2.67516	2.88956e-11	TNFAIP8	C10_CD4.CXCL13	C07_CD4.FOXP3
chr1_1213786_1213982_2	1.24823	7.48606e-05	TNFRSF4	C10_CD4.CXCL13	C07_CD4.FOXP3
chr1_1213094_1213662_2	1.14583	0.000160034	TNFRSF4	C10_CD4.CXCL13	C07_CD4.FOXP3
chr22_40178141_40246014_1	1.02878	0.00154701	TNRC6B	C10_CD4.CXCL13	C07_CD4.FOXP3
chr14_21489404_21492295_1	-1.31353	0.000596871	TOX4	C10_CD4.CXCL13	C07_CD4.FOXP3
chr14_21492377_21492507_1	-1.28396	0.000596871	TOX4	C10_CD4.CXCL13	C07_CD4.FOXP3
chr14_21493258_21495228_1	-1.17861	0.0047178	TOX4	C10_CD4.CXCL13	C07_CD4.FOXP3
chr11_43379323_43389651_1	1.05998	0.00945542	TTC17	C10_CD4.CXCL13	C07_CD4.FOXP3
chr21_42413223_42413409_1	1.1089	7.55994e-05	UBASH3A	C10_CD4.CXCL13	C07_CD4.FOXP3
chr19_45517835_45517928_1	-1.36605	7.82673e-05	VASP	C10_CD4.CXCL13	C07_CD4.FOXP3
chr3_49014117_49014209_1	1.95705	1.66077e-06	WDR6	C10_CD4.CXCL13	C07_CD4.FOXP3
chr13_19835690_19837655_2	-1.64674	0.00990115	ZMYM5	C10_CD4.CXCL13	C07_CD4.FOXP3
chr13_110910771_110914724_2	1.65197	8.74776e-06	ANKRD10	C11_CD4.GNLY	C07_CD4.FOXP3
chr13_110906125_110910617_2	1.73205	8.74776e-06	ANKRD10	C11_CD4.GNLY	C07_CD4.FOXP3
chr13_110883794_110893027_2	-1.50342	0.000174079	ANKRD10	C11_CD4.GNLY	C07_CD4.FOXP3
chr10_62049484_62050887_1	-1.72386	1.21116e-06	ARID5B	C11_CD4.GNLY	C07_CD4.FOXP3
chr10_61940409_62000090_1	1.22815	0.000428753	ARID5B	C11_CD4.GNLY	C07_CD4.FOXP3
chr10_62000322_62050887_1	1.09747	0.000524021	ARID5B	C11_CD4.GNLY	C07_CD4.FOXP3
chr10_61902414_61940182_1	1.1219	0.000528219	ARID5B	C11_CD4.GNLY	C07_CD4.FOXP3
chr17_35878640_35880229_2	1.05427	4.33299e-09	CCL5	C11_CD4.GNLY	C07_CD4.FOXP3
chr6_41940586_41941451_2	1.29792	8.61667e-08	CCND3	C11_CD4.GNLY	C07_CD4.FOXP3
chr2_200859747_200861237_2	-1.5411	4.23335e-14	CLK1	C11_CD4.GNLY	C07_CD4.FOXP3
chr2_200860216_200861237_2	1.17356	1.6158e-10	CLK1	C11_CD4.GNLY	C07_CD4.FOXP3
chr2_200859747_200860124_2	1.04022	9.53419e-10	CLK1	C11_CD4.GNLY	C07_CD4.FOXP3
chr7_37342764_37448674_2	1.08719	9.97205e-07	ELMO1	C11_CD4.GNLY	C07_CD4.FOXP3
chr5_39202988_39270568_2	1.27466	2.62438e-18	FYB1	C11_CD4.GNLY	C07_CD4.FOXP3
chr17_43013663_43013775_1	-1.03427	0.000422666	IFI35	C11_CD4.GNLY	C07_CD4.FOXP3
chr17_43013883_43014107_1	-1.07648	0.000422666	IFI35	C11_CD4.GNLY	C07_CD4.FOXP3
chr1_175177685_175192639_2	-1.27304	0.00784258	KIAA0040	C11_CD4.GNLY	C07_CD4.FOXP3
chr4_4268024_4268529_2	2.15713	1.2557e-05	LYAR	C11_CD4.GNLY	C07_CD4.FOXP3
chr4_4283796_4286518_2	-1.35307	4.83405e-05	LYAR	C11_CD4.GNLY	C07_CD4.FOXP3
chr4_4279531_4279641_2	-1.34061	0.000152221	LYAR	C11_CD4.GNLY	C07_CD4.FOXP3
chr4_4281898_4283620_2	-1.36749	0.000152221	LYAR	C11_CD4.GNLY	C07_CD4.FOXP3
chr4_4286573_4290035_2	-1.14468	0.000152221	LYAR	C11_CD4.GNLY	C07_CD4.FOXP3
chr4_4274770_4279446_2	-1.19652	0.000152221	LYAR	C11_CD4.GNLY	C07_CD4.FOXP3
chr4_4279750_4281782_2	-1.29417	0.000152221	LYAR	C11_CD4.GNLY	C07_CD4.FOXP3
chr2_191682018_191683728_1	1.21697	0.00171839	NABP1	C11_CD4.GNLY	C07_CD4.FOXP3
chr2_191682018_191682491_1	-1.09659	0.00202828	NABP1	C11_CD4.GNLY	C07_CD4.FOXP3
chr8_38348216_38359312_2	-1.27715	0.00186833	NSD3	C11_CD4.GNLY	C07_CD4.FOXP3
chr8_38348216_38381798_2	1.43736	0.00186833	NSD3	C11_CD4.GNLY	C07_CD4.FOXP3
chr15_44710930_44711019_2	-2.84919	4.69026e-13	PATL2	C11_CD4.GNLY	C07_CD4.FOXP3
chr15_44676566_44710095_2	-1.51429	2.1884e-06	PATL2	C11_CD4.GNLY	C07_CD4.FOXP3
chr15_44672457_44673234_2	1.24657	6.26426e-05	PATL2	C11_CD4.GNLY	C07_CD4.FOXP3
chr15_44669875_44669966_2	1.08201	0.00030019	PATL2	C11_CD4.GNLY	C07_CD4.FOXP3
chr15_44665972_44666391_2	1.02061	0.00531266	PATL2	C11_CD4.GNLY	C07_CD4.FOXP3
chr9_136850138_136850754_1	-1.38891	0.00359972	PHPT1	C11_CD4.GNLY	C07_CD4.FOXP3
chr9_136850561_136850754_1	1.2258	0.00791357	PHPT1	C11_CD4.GNLY	C07_CD4.FOXP3
chr5_109356027_109362839_2	-1.29408	0.000648568	PJA2	C11_CD4.GNLY	C07_CD4.FOXP3
chr5_109368747_109378203_2	-1.11054	0.00299427	PJA2	C11_CD4.GNLY	C07_CD4.FOXP3
chr6_106099095_106099299_1	1.3859	0.00801905	PRDM1	C11_CD4.GNLY	C07_CD4.FOXP3
chr16_15073081_15074722_2	1.08927	0.00140184	RRN3	C11_CD4.GNLY	C07_CD4.FOXP3
chr16_15086259_15086364_2	1.07822	0.00140184	RRN3	C11_CD4.GNLY	C07_CD4.FOXP3
chr16_15071252_15072949_2	1.01768	0.00140184	RRN3	C11_CD4.GNLY	C07_CD4.FOXP3
chr16_15074862_15076557_2	1.005	0.00140184	RRN3	C11_CD4.GNLY	C07_CD4.FOXP3
chr16_15083583_15084641_2	1.01634	0.00140184	RRN3	C11_CD4.GNLY	C07_CD4.FOXP3
chr2_54987699_55010086_2	-1.07419	0.00037046	RTN4	C11_CD4.GNLY	C07_CD4.FOXP3
chr3_15304232_15330503_2	-1.72346	2.29237e-08	SH3BP5	C11_CD4.GNLY	C07_CD4.FOXP3
chr3_15330567_15332270_2	-1.54415	2.26038e-07	SH3BP5	C11_CD4.GNLY	C07_CD4.FOXP3
chr3_186930835_186963784_1	1.18099	0.00226001	ST6GAL1	C11_CD4.GNLY	C07_CD4.FOXP3
chr3_186963927_187038741_1	1.12832	0.00226001	ST6GAL1	C11_CD4.GNLY	C07_CD4.FOXP3
chr6_152526176_152539959_2	1.238	1.29863e-15	SYNE1	C11_CD4.GNLY	C07_CD4.FOXP3
chr6_152520543_152526079_2	1.23905	1.29863e-15	SYNE1	C11_CD4.GNLY	C07_CD4.FOXP3
chr6_152628555_152636637_2	1.1253	1.29863e-15	SYNE1	C11_CD4.GNLY	C07_CD4.FOXP3
chr6_152540022_152628264_2	1.20894	2.34076e-15	SYNE1	C11_CD4.GNLY	C07_CD4.FOXP3
chr6_152483250_152484834_2	1.04631	1.59114e-14	SYNE1	C11_CD4.GNLY	C07_CD4.FOXP3
chr6_152502743_152505200_2	1.00443	2.73832e-14	SYNE1	C11_CD4.GNLY	C07_CD4.FOXP3
chr6_152484973_152488395_2	1.01426	3.59842e-14	SYNE1	C11_CD4.GNLY	C07_CD4.FOXP3
chr6_152488504_152502632_2	1.04004	1.25542e-13	SYNE1	C11_CD4.GNLY	C07_CD4.FOXP3
chr5_119333632_119392815_1	-1.96749	4.6531e-06	TNFAIP8	C11_CD4.GNLY	C07_CD4.FOXP3
chr5_119268908_119392815_1	1.65122	5.68906e-06	TNFAIP8	C11_CD4.GNLY	C07_CD4.FOXP3
chr17_59838398_59839767_1	-1.12376	0.00634081	VMP1	C11_CD4.GNLY	C07_CD4.FOXP3
chr12_57477681_57478539_2	1.04836	1.92484e-22	ARHGAP9	C08_CD4.CTLA4	C09_CD4.GZMA
chr12_57478758_57479090_2	1.07972	8.37807e-21	ARHGAP9	C08_CD4.CTLA4	C09_CD4.GZMA
chr10_62049484_62050887_1	1.4682	1.39209e-16	ARID5B	C08_CD4.CTLA4	C09_CD4.GZMA
chr11_67438950_67439785_2	1.20813	1.15845e-13	CORO1B	C08_CD4.CTLA4	C09_CD4.GZMA
chr11_67439844_67440117_2	1.11039	4.65973e-11	CORO1B	C08_CD4.CTLA4	C09_CD4.GZMA
chr11_67438502_67438631_2	-1.23199	7.65725e-09	CORO1B	C08_CD4.CTLA4	C09_CD4.GZMA
chr7_37342764_37448674_2	-1.15254	3.63593e-18	ELMO1	C08_CD4.CTLA4	C09_CD4.GZMA
chr10_32305932_32378490_2	1.07993	0.000727797	EPC1	C08_CD4.CTLA4	C09_CD4.GZMA
chr15_34391266_34391352_2	1.49399	1.3121e-18	GOLGA8A	C08_CD4.CTLA4	C09_CD4.GZMA
chr7_76303077_76303801_1	2.41214	1.99177e-30	HSPB1	C08_CD4.CTLA4	C09_CD4.GZMA
chr3_152269093_152299404_1	1.4117	3.37298e-24	MBNL1	C08_CD4.CTLA4	C09_CD4.GZMA
chr19_49560693_49580514_2	1.12114	7.6976e-14	NOSIP	C08_CD4.CTLA4	C09_CD4.GZMA
chr17_47531556_47545908_1	1.00425	0.000599467	NPEPPS	C08_CD4.CTLA4	C09_CD4.GZMA
chr16_4694239_4694957_1	1.15437	0.00216908	NUDT16L1	C08_CD4.CTLA4	C09_CD4.GZMA
chr16_4694309_4694957_1	-1.10635	0.00216908	NUDT16L1	C08_CD4.CTLA4	C09_CD4.GZMA
chrX_78945496_78960507_1	1.1089	6.08511e-05	P2RY10	C08_CD4.CTLA4	C09_CD4.GZMA
chr5_50666070_50667084_1	-1.08241	1.86644e-18	PARP8	C08_CD4.CTLA4	C09_CD4.GZMA
chr12_47216265_47216383_2	1.21384	8.89656e-25	PCED1B-AS1	C08_CD4.CTLA4	C09_CD4.GZMA
chr6_106086596_106088200_1	1.00546	6.27033e-10	PRDM1	C08_CD4.CTLA4	C09_CD4.GZMA
chr6_106088450_106095614_1	1.02667	9.84716e-10	PRDM1	C08_CD4.CTLA4	C09_CD4.GZMA
chr16_53445930_53447041_1	-1.14536	1.12951e-36	RBL2	C08_CD4.CTLA4	C09_CD4.GZMA
chr16_53434797_53439015_1	1.22931	1.46032e-20	RBL2	C08_CD4.CTLA4	C09_CD4.GZMA
chr16_53442859_53447041_1	1.04734	6.1547e-19	RBL2	C08_CD4.CTLA4	C09_CD4.GZMA
chr16_53439147_53442657_1	1.0982	4.93968e-18	RBL2	C08_CD4.CTLA4	C09_CD4.GZMA
chrX_23783884_23785327_1	1.14592	3.64884e-23	SAT1	C08_CD4.CTLA4	C09_CD4.GZMA
chr20_1649409_1686331_2	1.3941	4.1749e-18	SIRPG	C08_CD4.CTLA4	C09_CD4.GZMA
chr3_186963927_187038741_1	-1.39188	2.40651e-09	ST6GAL1	C08_CD4.CTLA4	C09_CD4.GZMA
chr3_186930835_186963784_1	-1.08424	8.83135e-07	ST6GAL1	C08_CD4.CTLA4	C09_CD4.GZMA
chr15_44755377_44756367_1	2.08254	3.89864e-17	TRIM69	C08_CD4.CTLA4	C09_CD4.GZMA
chr15_44736711_44754899_1	2.05106	3.89864e-17	TRIM69	C08_CD4.CTLA4	C09_CD4.GZMA
chr15_44729553_44731362_1	-2.39441	3.83947e-15	TRIM69	C08_CD4.CTLA4	C09_CD4.GZMA
chr15_44759873_44767230_1	1.10478	3.85246e-08	TRIM69	C08_CD4.CTLA4	C09_CD4.GZMA
chr15_44759663_44759747_1	1.10925	4.41297e-08	TRIM69	C08_CD4.CTLA4	C09_CD4.GZMA
chr2_63842205_63856305_1	1.26686	5.35025e-24	UGP2	C08_CD4.CTLA4	C09_CD4.GZMA
chr2_61406129_61420745_2	1.24772	0.00212258	USP34	C08_CD4.CTLA4	C09_CD4.GZMA
chr12_14385401_14423908_1	-1.16358	3.08733e-08	ATF7IP	C08_CD4.CTLA4	C10_CD4.CXCL13
chr20_31722331_31723734_2	-1.09901	2.23274e-06	BCL2L1	C08_CD4.CTLA4	C10_CD4.CXCL13
chr22_24156077_24164399_1	-1.2446	0.00992	CABIN1	C08_CD4.CTLA4	C10_CD4.CXCL13
chr22_41946497_41947019_2	-1.35623	0.00444011	CENPM	C08_CD4.CTLA4	C10_CD4.CXCL13
chr22_41946006_41946416_2	-1.46963	0.00444011	CENPM	C08_CD4.CTLA4	C10_CD4.CXCL13
chr22_41939197_41940138_2	2.16538	0.00444011	CENPM	C08_CD4.CTLA4	C10_CD4.CXCL13
chr22_41945305_41945912_2	-1.46913	0.00444011	CENPM	C08_CD4.CTLA4	C10_CD4.CXCL13
chr22_41943702_41945224_2	-1.40168	0.00798606	CENPM	C08_CD4.CTLA4	C10_CD4.CXCL13
chr22_41939197_41943609_2	-1.27166	0.00852141	CENPM	C08_CD4.CTLA4	C10_CD4.CXCL13
chr5_112992249_112992671_1	-1.1387	0.00254386	DCP2	C08_CD4.CTLA4	C10_CD4.CXCL13
chr5_112985987_112992120_1	-1.27134	0.00254386	DCP2	C08_CD4.CTLA4	C10_CD4.CXCL13
chr2_224931669_225042251_2	-1.27378	5.99506e-14	DOCK10	C08_CD4.CTLA4	C10_CD4.CXCL13
chr2_224931669_224946846_2	1.29392	1.01876e-08	DOCK10	C08_CD4.CTLA4	C10_CD4.CXCL13
chr10_14530516_14604239_2	1.36912	0.00455951	FAM107B	C08_CD4.CTLA4	C10_CD4.CXCL13
chr10_14530516_14572228_2	-1.07362	0.00683006	FAM107B	C08_CD4.CTLA4	C10_CD4.CXCL13
chr9_41007610_41011616_1	-1.02921	1.43444e-07	FRG1HP	C08_CD4.CTLA4	C10_CD4.CXCL13
chr14_65413215_65455620_1	1.07883	0.00366173	FUT8	C08_CD4.CTLA4	C10_CD4.CXCL13
chr8_143992374_143992464_1	1.03817	0.00974999	GRINA	C08_CD4.CTLA4	C10_CD4.CXCL13
chr6_11213728_11232503_2	1.01625	0.00101659	NEDD9	C08_CD4.CTLA4	C10_CD4.CXCL13
chr6_11306156_11382138_2	-1.00608	0.00628597	NEDD9	C08_CD4.CTLA4	C10_CD4.CXCL13
chr18_79396352_79410402_1	-1.34828	7.62032e-06	NFATC1	C08_CD4.CTLA4	C10_CD4.CXCL13
chr17_45096286_45097127_1	-1.04085	0.008096	NMT1	C08_CD4.CTLA4	C10_CD4.CXCL13
chr17_45099514_45102950_1	-1.01287	0.008096	NMT1	C08_CD4.CTLA4	C10_CD4.CXCL13
chr20_4686509_4699210_1	1.31703	0.00813327	PRNP	C08_CD4.CTLA4	C10_CD4.CXCL13
chr5_40680479_40680950_1	-1.21971	0.00297549	PTGER4	C08_CD4.CTLA4	C10_CD4.CXCL13
chr10_78037305_78040203_1	1.19291	1.56605e-14	RPS24	C08_CD4.CTLA4	C10_CD4.CXCL13
chr10_78040226_78040614_1	1.11186	7.06936e-14	RPS24	C08_CD4.CTLA4	C10_CD4.CXCL13
chr20_1649409_1686331_2	1.21132	2.15582e-09	SIRPG	C08_CD4.CTLA4	C10_CD4.CXCL13
chr16_50669149_50675769_2	-1.02887	0.00819679	SNX20	C08_CD4.CTLA4	C10_CD4.CXCL13
chr2_200378372_200389222_1	1.92055	3.27475e-06	SPATS2L	C08_CD4.CTLA4	C10_CD4.CXCL13
chr13_75312899_75316471_2	1.48737	7.60561e-05	TBC1D4	C08_CD4.CTLA4	C10_CD4.CXCL13
chr5_119356122_119392815_1	-1.73883	0.000197145	TNFAIP8	C08_CD4.CTLA4	C10_CD4.CXCL13
chr14_21492377_21492507_1	1.00738	0.00669035	TOX4	C08_CD4.CTLA4	C10_CD4.CXCL13
chr15_44755377_44756367_1	1.86274	2.06084e-05	TRIM69	C08_CD4.CTLA4	C10_CD4.CXCL13
chr15_44729553_44731362_1	-2.09076	3.7564e-05	TRIM69	C08_CD4.CTLA4	C10_CD4.CXCL13
chr15_44736711_44754899_1	1.71251	3.7564e-05	TRIM69	C08_CD4.CTLA4	C10_CD4.CXCL13
chr2_63842205_63856305_1	1.26091	2.78799e-06	UGP2	C08_CD4.CTLA4	C10_CD4.CXCL13
chr9_17167_17343_2	-1.13201	0.00109606	WASHC1	C08_CD4.CTLA4	C10_CD4.CXCL13
chr3_49014117_49014209_1	-1.35994	0.0012385	WDR6	C08_CD4.CTLA4	C10_CD4.CXCL13
chr10_114575600_114601826_2	-1.68278	2.98282e-23	ABLIM1	C09_CD4.GZMA	C10_CD4.CXCL13
chr10_114545099_114547649_2	-1.66598	6.31665e-23	ABLIM1	C09_CD4.GZMA	C10_CD4.CXCL13
chr10_114547777_114571296_2	-1.65777	1.80009e-21	ABLIM1	C09_CD4.GZMA	C10_CD4.CXCL13
chr10_114571407_114575415_2	-1.5174	1.5488e-20	ABLIM1	C09_CD4.GZMA	C10_CD4.CXCL13
chr10_114491879_114545004_2	-1.37682	2.07218e-17	ABLIM1	C09_CD4.GZMA	C10_CD4.CXCL13
chr10_114601962_114792581_2	-1.03131	1.17746e-13	ABLIM1	C09_CD4.GZMA	C10_CD4.CXCL13
chr10_114491879_114526659_2	1.31072	1.03808e-05	ABLIM1	C09_CD4.GZMA	C10_CD4.CXCL13
chr14_93954484_93956765_2	-1.17468	0.0042752	ASB2	C09_CD4.GZMA	C10_CD4.CXCL13
chr20_31722331_31723734_2	-1.15016	1.72551e-05	BCL2L1	C09_CD4.GZMA	C10_CD4.CXCL13
chr2_201285318_201286458_1	1.05531	0.000356902	CASP8	C09_CD4.GZMA	C10_CD4.CXCL13
chr6_41940586_41941451_2	-1.51598	8.90809e-09	CCND3	C09_CD4.GZMA	C10_CD4.CXCL13
chr11_67438950_67439785_2	-1.27152	1.48942e-05	CORO1B	C09_CD4.GZMA	C10_CD4.CXCL13
chr11_67439844_67440117_2	-1.21229	1.48942e-05	CORO1B	C09_CD4.GZMA	C10_CD4.CXCL13
chr11_67438502_67438631_2	1.06999	0.00331933	CORO1B	C09_CD4.GZMA	C10_CD4.CXCL13
chr10_32305932_32378490_2	-1.40137	0.00189368	EPC1	C09_CD4.GZMA	C10_CD4.CXCL13
chr17_73209769_73227164_2	-1.66351	0.000996819	FAM104A	C09_CD4.GZMA	C10_CD4.CXCL13
chr1_89012028_89013184_2	-1.24475	0.000960326	GBP3	C09_CD4.GZMA	C10_CD4.CXCL13
chr15_88879270_88881356_2	-1.99897	2.15602e-05	HAPLN3	C09_CD4.GZMA	C10_CD4.CXCL13
chr15_88878257_88878966_2	-1.42048	0.00108605	HAPLN3	C09_CD4.GZMA	C10_CD4.CXCL13
chr7_76303077_76303801_1	-1.81903	8.57637e-07	HSPB1	C09_CD4.GZMA	C10_CD4.CXCL13
chr7_50327758_50376532_1	-1.06244	0.00105464	IKZF1	C09_CD4.GZMA	C10_CD4.CXCL13
chr3_4836936_4846138_1	-1.56845	0.000487228	ITPR1	C09_CD4.GZMA	C10_CD4.CXCL13
chr1_32014378_32030297_1	1.12803	1.02762e-05	KHDRBS1	C09_CD4.GZMA	C10_CD4.CXCL13
chr7_1936898_1940087_2	1.18154	0.00117054	MAD1L1	C09_CD4.GZMA	C10_CD4.CXCL13
chr7_100100094_100101263_2	-1.1707	3.2299e-05	MCM7	C09_CD4.GZMA	C10_CD4.CXCL13
chr7_100100094_100100212_2	1.06545	5.3551e-05	MCM7	C09_CD4.GZMA	C10_CD4.CXCL13
chr17_17174076_17175292_1	1.4302	0.000477044	MPRIP	C09_CD4.GZMA	C10_CD4.CXCL13
chr17_17175413_17176425_1	1.39315	0.000602773	MPRIP	C09_CD4.GZMA	C10_CD4.CXCL13
chr17_17172816_17173915_1	1.1932	0.00197623	MPRIP	C09_CD4.GZMA	C10_CD4.CXCL13
chr15_88468025_88472626_1	-1.17272	0.00583633	MRPS11	C09_CD4.GZMA	C10_CD4.CXCL13
chr12_566179_663327_2	-1.9264	0.00129508	NINJ2	C09_CD4.GZMA	C10_CD4.CXCL13
chr12_566179_643510_2	1.77347	0.00369927	NINJ2	C09_CD4.GZMA	C10_CD4.CXCL13
chr5_143400853_143434531_2	-1.27316	6.54084e-10	NR3C1	C09_CD4.GZMA	C10_CD4.CXCL13
chr5_143400853_143404375_2	1.08634	0.000130377	NR3C1	C09_CD4.GZMA	C10_CD4.CXCL13
chr16_22332186_22333643_1	1.53194	0.0022841	POLR3E	C09_CD4.GZMA	C10_CD4.CXCL13
chr6_106086596_106088200_1	-1.69324	5.43726e-12	PRDM1	C09_CD4.GZMA	C10_CD4.CXCL13
chr6_106095735_106099299_1	-1.6235	5.35909e-11	PRDM1	C09_CD4.GZMA	C10_CD4.CXCL13
chr6_106088450_106095614_1	-1.53599	2.81409e-10	PRDM1	C09_CD4.GZMA	C10_CD4.CXCL13
chr12_107697598_107699372_1	-1.29887	3.62324e-06	PWP1	C09_CD4.GZMA	C10_CD4.CXCL13
chr12_107703032_107703684_1	-1.24699	3.62324e-06	PWP1	C09_CD4.GZMA	C10_CD4.CXCL13
chr12_107699435_107702934_1	-1.27389	3.62324e-06	PWP1	C09_CD4.GZMA	C10_CD4.CXCL13
chr12_107703747_107704635_1	-1.2536	3.62324e-06	PWP1	C09_CD4.GZMA	C10_CD4.CXCL13
chr12_107709233_107710404_1	-1.18458	4.33365e-06	PWP1	C09_CD4.GZMA	C10_CD4.CXCL13
chr12_107704748_107708925_1	-1.18625	7.92515e-06	PWP1	C09_CD4.GZMA	C10_CD4.CXCL13
chr12_107709017_107709110_1	-1.17352	9.08379e-06	PWP1	C09_CD4.GZMA	C10_CD4.CXCL13
chr12_107710511_107712110_1	-1.09365	1.15105e-05	PWP1	C09_CD4.GZMA	C10_CD4.CXCL13
chr10_78037305_78040203_1	1.23191	9.71592e-19	RPS24	C09_CD4.GZMA	C10_CD4.CXCL13
chr10_78040226_78040614_1	1.14749	7.91652e-18	RPS24	C09_CD4.GZMA	C10_CD4.CXCL13
chr11_64776627_64778361_2	1.02781	0.000139613	SF1	C09_CD4.GZMA	C10_CD4.CXCL13
chr16_50669149_50675769_2	-1.07846	0.00575052	SNX20	C09_CD4.GZMA	C10_CD4.CXCL13
chr17_76735876_76736153_2	1.07727	4.16484e-05	SRSF2	C09_CD4.GZMA	C10_CD4.CXCL13
chr22_20056014_20061529_1	-1.3579	0.00145494	TANGO2	C09_CD4.GZMA	C10_CD4.CXCL13
chr22_20052585_20053436_1	-1.34795	0.00160792	TANGO2	C09_CD4.GZMA	C10_CD4.CXCL13
chr22_20053552_20055942_1	-1.34126	0.00160792	TANGO2	C09_CD4.GZMA	C10_CD4.CXCL13
chr5_119356122_119392815_1	-2.40216	6.37802e-15	TNFAIP8	C09_CD4.GZMA	C10_CD4.CXCL13
chr5_119268908_119392815_1	1.36717	0.000668023	TNFAIP8	C09_CD4.GZMA	C10_CD4.CXCL13
chr22_40178141_40246014_1	-1.2217	8.33129e-08	TNRC6B	C09_CD4.GZMA	C10_CD4.CXCL13
chr14_100369259_100375282_2	-1.07955	8.51357e-10	WARS	C09_CD4.GZMA	C10_CD4.CXCL13
chr14_100337203_100342397_2	-1.01984	0.000145201	WARS	C09_CD4.GZMA	C10_CD4.CXCL13
chr14_100335037_100337061_2	-1.0158	0.000147156	WARS	C09_CD4.GZMA	C10_CD4.CXCL13
chr3_49014117_49014209_1	-1.46654	0.000520145	WDR6	C09_CD4.GZMA	C10_CD4.CXCL13
chr15_85664756_85669721_1	1.03311	2.99337e-07	AKAP13	C08_CD4.CTLA4	C11_CD4.GNLY
chr15_85639450_85645817_1	1.03384	2.99337e-07	AKAP13	C08_CD4.CTLA4	C11_CD4.GNLY
chr13_110883794_110893027_2	1.14513	0.00132465	ANKRD10	C08_CD4.CTLA4	C11_CD4.GNLY
chr13_110906125_110910617_2	-1.15786	0.00184458	ANKRD10	C08_CD4.CTLA4	C11_CD4.GNLY
chr13_110910771_110914724_2	-1.0464	0.00255594	ANKRD10	C08_CD4.CTLA4	C11_CD4.GNLY
chr12_57477681_57478539_2	1.08839	9.50421e-08	ARHGAP9	C08_CD4.CTLA4	C11_CD4.GNLY
chr12_57478758_57479090_2	1.03653	1.7398e-06	ARHGAP9	C08_CD4.CTLA4	C11_CD4.GNLY
chr10_62049484_62050887_1	2.10896	9.50445e-13	ARID5B	C08_CD4.CTLA4	C11_CD4.GNLY
chr10_61940409_62000090_1	-1.25301	1.50989e-05	ARID5B	C08_CD4.CTLA4	C11_CD4.GNLY
chr10_61902414_61940182_1	-1.18011	1.90938e-05	ARID5B	C08_CD4.CTLA4	C11_CD4.GNLY
chr10_62000322_62050887_1	-1.04334	0.000121147	ARID5B	C08_CD4.CTLA4	C11_CD4.GNLY
chr11_108223187_108227594_1	1.0373	0.00658513	ATM	C08_CD4.CTLA4	C11_CD4.GNLY
chr2_201234113_201240269_1	1.05896	6.66522e-05	CASP8	C08_CD4.CTLA4	C11_CD4.GNLY
chr2_201140440_201141373_1	1.52387	2.6153e-09	CFLAR	C08_CD4.CTLA4	C11_CD4.GNLY
chr3_28291955_28316332_1	-1.3952	9.46186e-12	CMC1	C08_CD4.CTLA4	C11_CD4.GNLY
chr3_28263381_28316332_1	1.56275	0.000589596	CMC1	C08_CD4.CTLA4	C11_CD4.GNLY
chr3_28241813_28263290_1	1.27405	0.00420446	CMC1	C08_CD4.CTLA4	C11_CD4.GNLY
chr2_224931669_225042251_2	-1.1503	5.15952e-12	DOCK10	C08_CD4.CTLA4	C11_CD4.GNLY
chr7_37342764_37448674_2	-1.47227	2.21751e-18	ELMO1	C08_CD4.CTLA4	C11_CD4.GNLY
chr10_14530516_14572228_2	-1.42863	4.47986e-05	FAM107B	C08_CD4.CTLA4	C11_CD4.GNLY
chr10_14530516_14604239_2	1.34168	8.41502e-05	FAM107B	C08_CD4.CTLA4	C11_CD4.GNLY
chr14_45130801_45134348_2	1.00709	0.00133488	FKBP3	C08_CD4.CTLA4	C11_CD4.GNLY
chr5_39202988_39270568_2	-1.09928	4.45437e-34	FYB1	C08_CD4.CTLA4	C11_CD4.GNLY
chr2_85694471_85694752_1	-1.02438	3.09202e-16	GNLY	C08_CD4.CTLA4	C11_CD4.GNLY
chr15_34391266_34391352_2	1.6495	4.19923e-07	GOLGA8A	C08_CD4.CTLA4	C11_CD4.GNLY
chr7_76303077_76303801_1	1.86655	4.76363e-06	HSPB1	C08_CD4.CTLA4	C11_CD4.GNLY
chr17_64006736_64020522_2	1.03326	0.00031873	ICAM2	C08_CD4.CTLA4	C11_CD4.GNLY
chr5_76543555_76562395_1	1.76559	4.16878e-17	IQGAP2	C08_CD4.CTLA4	C11_CD4.GNLY
chr5_76461670_76562395_1	-1.54609	2.11998e-10	IQGAP2	C08_CD4.CTLA4	C11_CD4.GNLY
chr5_76403592_76461569_1	-1.30155	3.8877e-08	IQGAP2	C08_CD4.CTLA4	C11_CD4.GNLY
chr12_121575860_121578801_2	-1.7918	1.09382e-06	KDM2B	C08_CD4.CTLA4	C11_CD4.GNLY
chr12_121534591_121548876_2	-1.74927	2.12106e-06	KDM2B	C08_CD4.CTLA4	C11_CD4.GNLY
chr12_121549639_121574546_2	-1.71634	2.19138e-06	KDM2B	C08_CD4.CTLA4	C11_CD4.GNLY
chr12_121574594_121575780_2	-1.67116	3.5792e-06	KDM2B	C08_CD4.CTLA4	C11_CD4.GNLY
chr12_121548984_121549459_2	-1.65779	5.27436e-06	KDM2B	C08_CD4.CTLA4	C11_CD4.GNLY
chr19_54364331_54364770_2	1.06224	0.00923719	LAIR1	C08_CD4.CTLA4	C11_CD4.GNLY
chr4_4268024_4268529_2	-2.61039	5.44482e-10	LYAR	C08_CD4.CTLA4	C11_CD4.GNLY
chr4_4283796_4286518_2	1.45699	5.97319e-07	LYAR	C08_CD4.CTLA4	C11_CD4.GNLY
chr4_4279531_4279641_2	1.54099	7.73174e-07	LYAR	C08_CD4.CTLA4	C11_CD4.GNLY
chr4_4281898_4283620_2	1.5575	7.99635e-07	LYAR	C08_CD4.CTLA4	C11_CD4.GNLY
chr4_4286573_4290035_2	1.32471	7.99635e-07	LYAR	C08_CD4.CTLA4	C11_CD4.GNLY
chr4_4279750_4281782_2	1.46599	1.04922e-06	LYAR	C08_CD4.CTLA4	C11_CD4.GNLY
chr4_4274770_4279446_2	1.33508	2.7415e-06	LYAR	C08_CD4.CTLA4	C11_CD4.GNLY
chr3_152269093_152299404_1	1.33248	5.10258e-09	MBNL1	C08_CD4.CTLA4	C11_CD4.GNLY
chr2_111429621_111494884_2	1.28779	0.00526835	MIR4435-2HG	C08_CD4.CTLA4	C11_CD4.GNLY
chr7_42935137_42937321_1	1.59879	0.00906432	MRPL32	C08_CD4.CTLA4	C11_CD4.GNLY
chr7_42937242_42937321_1	-1.14874	0.00906432	MRPL32	C08_CD4.CTLA4	C11_CD4.GNLY
chr8_102020290_102096216_2	1.67028	0.000498706	NCALD	C08_CD4.CTLA4	C11_CD4.GNLY
chr8_102020290_102124236_2	-1.19598	0.0082954	NCALD	C08_CD4.CTLA4	C11_CD4.GNLY
chr8_101887228_101915808_2	1.25034	0.00971284	NCALD	C08_CD4.CTLA4	C11_CD4.GNLY
chr5_143400853_143404375_2	-1.0275	0.001352	NR3C1	C08_CD4.CTLA4	C11_CD4.GNLY
chr15_44710930_44711019_2	1.02689	6.78342e-05	PATL2	C08_CD4.CTLA4	C11_CD4.GNLY
chr12_47216265_47216383_2	1.55059	1.50862e-18	PCED1B-AS1	C08_CD4.CTLA4	C11_CD4.GNLY
chr9_136850138_136850754_1	1.16693	0.000699367	PHPT1	C08_CD4.CTLA4	C11_CD4.GNLY
chr2_68380484_68380722_1	-1.45698	1.81716e-15	PLEK	C08_CD4.CTLA4	C11_CD4.GNLY
chr2_68380905_68382541_1	-1.37529	9.21522e-15	PLEK	C08_CD4.CTLA4	C11_CD4.GNLY
chr2_68382634_68386501_1	-1.4046	1.41779e-14	PLEK	C08_CD4.CTLA4	C11_CD4.GNLY
chr2_68386687_68388386_1	-1.46724	3.66855e-14	PLEK	C08_CD4.CTLA4	C11_CD4.GNLY
chr2_68365394_68380327_1	-1.19194	1.62414e-13	PLEK	C08_CD4.CTLA4	C11_CD4.GNLY
chr6_106095735_106099299_1	1.4304	1.09276e-06	PRDM1	C08_CD4.CTLA4	C11_CD4.GNLY
chr6_106088450_106095614_1	1.42888	1.09276e-06	PRDM1	C08_CD4.CTLA4	C11_CD4.GNLY
chr6_106086596_106088200_1	1.19159	3.03804e-05	PRDM1	C08_CD4.CTLA4	C11_CD4.GNLY
chr2_119929832_119932423_1	-1.40076	2.86746e-11	PTPN4	C08_CD4.CTLA4	C11_CD4.GNLY
chr2_119882150_119882502_1	1.51804	4.00763e-08	PTPN4	C08_CD4.CTLA4	C11_CD4.GNLY
chr2_119900807_119915178_1	1.35723	4.00763e-08	PTPN4	C08_CD4.CTLA4	C11_CD4.GNLY
chr2_119809992_119862535_1	1.50603	4.00763e-08	PTPN4	C08_CD4.CTLA4	C11_CD4.GNLY
chr2_119885883_119900717_1	1.42898	4.00763e-08	PTPN4	C08_CD4.CTLA4	C11_CD4.GNLY
chr2_119760385_119809836_1	1.29322	8.20605e-08	PTPN4	C08_CD4.CTLA4	C11_CD4.GNLY
chr2_119877366_119877463_1	1.38296	2.07403e-07	PTPN4	C08_CD4.CTLA4	C11_CD4.GNLY
chr2_119882624_119885794_1	1.36064	2.07403e-07	PTPN4	C08_CD4.CTLA4	C11_CD4.GNLY
chr2_119862644_119877322_1	1.41634	2.39232e-07	PTPN4	C08_CD4.CTLA4	C11_CD4.GNLY
chr2_119956935_119957015_1	-1.20674	7.1091e-07	PTPN4	C08_CD4.CTLA4	C11_CD4.GNLY
chr3_50332155_50337172_2	1.19637	0.00210337	RASSF1	C08_CD4.CTLA4	C11_CD4.GNLY
chr6_33293917_33294033_2	1.02461	0.00273003	RGL2	C08_CD4.CTLA4	C11_CD4.GNLY
chr16_15073081_15074722_2	-1.07088	0.000515971	RRN3	C08_CD4.CTLA4	C11_CD4.GNLY
chr16_15071252_15072949_2	-1.05064	0.000539829	RRN3	C08_CD4.CTLA4	C11_CD4.GNLY
chr1_113777809_113797362_2	-1.19584	0.000842947	RSBN1	C08_CD4.CTLA4	C11_CD4.GNLY
chr3_186930835_186963784_1	-1.69165	8.58311e-08	ST6GAL1	C08_CD4.CTLA4	C11_CD4.GNLY
chr3_187025518_187038741_1	1.35121	1.67279e-06	ST6GAL1	C08_CD4.CTLA4	C11_CD4.GNLY
chr3_186963927_187038741_1	-1.47376	1.48758e-05	ST6GAL1	C08_CD4.CTLA4	C11_CD4.GNLY
chr6_152472414_152483084_2	-1.08606	2.25304e-23	SYNE1	C08_CD4.CTLA4	C11_CD4.GNLY
chr6_152520543_152526079_2	-1.1897	4.43168e-23	SYNE1	C08_CD4.CTLA4	C11_CD4.GNLY
chr6_152483250_152484834_2	-1.1437	4.43168e-23	SYNE1	C08_CD4.CTLA4	C11_CD4.GNLY
chr6_152526176_152539959_2	-1.18981	4.43168e-23	SYNE1	C08_CD4.CTLA4	C11_CD4.GNLY
chr6_152628555_152636637_2	-1.04969	4.43168e-23	SYNE1	C08_CD4.CTLA4	C11_CD4.GNLY
chr6_152502743_152505200_2	-1.09436	9.8233e-23	SYNE1	C08_CD4.CTLA4	C11_CD4.GNLY
chr6_152484973_152488395_2	-1.09747	1.2586e-22	SYNE1	C08_CD4.CTLA4	C11_CD4.GNLY
chr6_152488504_152502632_2	-1.15354	3.70525e-22	SYNE1	C08_CD4.CTLA4	C11_CD4.GNLY
chr6_152540022_152628264_2	-1.1472	4.51336e-22	SYNE1	C08_CD4.CTLA4	C11_CD4.GNLY
chr2_161137064_161179613_1	1.01223	0.00229473	TANK	C08_CD4.CTLA4	C11_CD4.GNLY
chr5_119268908_119392815_1	-2.08664	3.18055e-07	TNFAIP8	C08_CD4.CTLA4	C11_CD4.GNLY
chr5_119333632_119392815_1	1.41082	0.000230141	TNFAIP8	C08_CD4.CTLA4	C11_CD4.GNLY
chr1_6464720_6465087_2	1.15284	0.000852073	TNFRSF25	C08_CD4.CTLA4	C11_CD4.GNLY
chr1_230943899_230945388_2	-1.11312	0.00935929	TTC13	C08_CD4.CTLA4	C11_CD4.GNLY
chr1_230945455_230954332_2	-1.1757	0.00935929	TTC13	C08_CD4.CTLA4	C11_CD4.GNLY
chr2_63842205_63856305_1	1.42952	5.16143e-10	UGP2	C08_CD4.CTLA4	C11_CD4.GNLY
chr17_59838398_59839767_1	1.05758	0.0037219	VMP1	C08_CD4.CTLA4	C11_CD4.GNLY
chr22_28796122_28796147_0	-1.32625	4.2236e-05	XBP1	C08_CD4.CTLA4	C11_CD4.GNLY
chr13_110910771_110914724_2	-1.47453	0.000106218	ANKRD10	C09_CD4.GZMA	C11_CD4.GNLY
chr13_110906125_110910617_2	-1.53605	0.000106218	ANKRD10	C09_CD4.GZMA	C11_CD4.GNLY
chr3_28291955_28316332_1	-1.10284	3.93989e-05	CMC1	C09_CD4.GZMA	C11_CD4.GNLY
chr17_64057994_64060468_2	1.15188	0.00242222	ERN1	C09_CD4.GZMA	C11_CD4.GNLY
chr17_64060588_64063985_2	1.03431	0.0080814	ERN1	C09_CD4.GZMA	C11_CD4.GNLY
chr12_8989718_8992205_1	-1.63411	1.84805e-13	KLRG1	C09_CD4.GZMA	C11_CD4.GNLY
chr9_136850561_136850754_1	-1.17944	0.00106014	PHPT1	C09_CD4.GZMA	C11_CD4.GNLY
chr9_136850138_136850754_1	1.03952	0.00342933	PHPT1	C09_CD4.GZMA	C11_CD4.GNLY
chr2_108746799_108748919_1	1.30878	0.00860619	RANBP2	C09_CD4.GZMA	C11_CD4.GNLY
chr3_50338012_50340555_2	-1.19044	7.25867e-05	RASSF1	C09_CD4.GZMA	C11_CD4.GNLY
chr3_50332155_50337172_2	1.0078	0.0042929	RASSF1	C09_CD4.GZMA	C11_CD4.GNLY
chr3_15304232_15330503_2	1.12586	0.000115912	SH3BP5	C09_CD4.GZMA	C11_CD4.GNLY
chr3_15330567_15332270_2	1.03716	0.000115912	SH3BP5	C09_CD4.GZMA	C11_CD4.GNLY
chr4_1171487_1171851_2	-2.35355	1.50107e-08	SPON2	C09_CD4.GZMA	C11_CD4.GNLY
chr4_1167657_1170401_2	-2.456	8.62867e-08	SPON2	C09_CD4.GZMA	C11_CD4.GNLY
chr4_1170577_1170998_2	-2.13848	6.92578e-07	SPON2	C09_CD4.GZMA	C11_CD4.GNLY
chr4_1171191_1171262_2	-1.98932	6.92578e-07	SPON2	C09_CD4.GZMA	C11_CD4.GNLY
chr4_1172075_1172543_2	-1.73857	7.56626e-07	SPON2	C09_CD4.GZMA	C11_CD4.GNLY
chr4_1200048_1201268_2	2.71241	7.89063e-06	SPON2	C09_CD4.GZMA	C11_CD4.GNLY
chr5_119333632_119392815_1	1.93265	5.02775e-07	TNFAIP8	C09_CD4.GZMA	C11_CD4.GNLY
chr5_119268908_119392815_1	-1.4622	8.61589e-06	TNFAIP8	C09_CD4.GZMA	C11_CD4.GNLY
chr2_144517420_144519938_2	-1.89901	8.68441e-06	ZEB2	C09_CD4.GZMA	C11_CD4.GNLY
chr16_57647013_57650252_1	-1.02128	0.000118573	ADGRG1	C10_CD4.CXCL13	C11_CD4.GNLY
chr15_85664756_85669721_1	1.21732	1.33702e-06	AKAP13	C10_CD4.CXCL13	C11_CD4.GNLY
chr15_85669831_85682157_1	1.1264	1.33702e-06	AKAP13	C10_CD4.CXCL13	C11_CD4.GNLY
chr15_85639450_85645817_1	1.19156	1.33702e-06	AKAP13	C10_CD4.CXCL13	C11_CD4.GNLY
chr15_85645955_85655416_1	1.14535	4.67493e-06	AKAP13	C10_CD4.CXCL13	C11_CD4.GNLY
chr22_39043091_39044940_1	1.41027	0.00262849	APOBEC3F	C10_CD4.CXCL13	C11_CD4.GNLY
chr22_39049582_39052073_1	1.03037	0.00460121	APOBEC3F	C10_CD4.CXCL13	C11_CD4.GNLY
chr10_62049484_62050887_1	1.29705	0.00090007	ARID5B	C10_CD4.CXCL13	C11_CD4.GNLY
chr7_1010144_1127256_2	1.38153	0.00267474	C7orf50	C10_CD4.CXCL13	C11_CD4.GNLY
chr7_1127387_1138188_2	1.0715	0.00316376	C7orf50	C10_CD4.CXCL13	C11_CD4.GNLY
chr2_201234113_201240269_1	1.3629	1.12301e-05	CASP8	C10_CD4.CXCL13	C11_CD4.GNLY
chr2_201285318_201286458_1	-1.13768	0.00030225	CASP8	C10_CD4.CXCL13	C11_CD4.GNLY
chr6_41937395_42048500_2	-1.09401	0.00113097	CCND3	C10_CD4.CXCL13	C11_CD4.GNLY
chr5_178616949_178617343_2	1.43879	0.00994167	CLK4	C10_CD4.CXCL13	C11_CD4.GNLY
chr5_178617435_178618555_2	1.36587	0.00994167	CLK4	C10_CD4.CXCL13	C11_CD4.GNLY
chr1_46686871_46689586_2	-1.1358	0.00187055	EFCAB14	C10_CD4.CXCL13	C11_CD4.GNLY
chr15_44551523_44554552_1	-1.75378	0.00088988	EIF3J	C10_CD4.CXCL13	C11_CD4.GNLY
chr15_44560323_44561017_1	-1.73728	0.0025216	EIF3J	C10_CD4.CXCL13	C11_CD4.GNLY
chr15_44557651_44560248_1	-1.55067	0.0025216	EIF3J	C10_CD4.CXCL13	C11_CD4.GNLY
chr15_44537238_44537323_1	1.38419	0.0025216	EIF3J	C10_CD4.CXCL13	C11_CD4.GNLY
chr15_44554668_44557488_1	-1.41212	0.00439795	EIF3J	C10_CD4.CXCL13	C11_CD4.GNLY
chr13_40982283_40982857_2	1.0778	0.000249844	ELF1	C10_CD4.CXCL13	C11_CD4.GNLY
chr5_39202988_39270568_2	-1.20112	3.0052e-10	FYB1	C10_CD4.CXCL13	C11_CD4.GNLY
chr10_98435415_98435634_2	1.05784	0.00178281	HPS1	C10_CD4.CXCL13	C11_CD4.GNLY
chr19_14031973_14032385_1	1.03083	0.000255314	IL27RA	C10_CD4.CXCL13	C11_CD4.GNLY
chr10_63264765_63268662_2	1.50623	0.00776707	JMJD1C	C10_CD4.CXCL13	C11_CD4.GNLY
chr1_32014378_32030297_1	-1.1561	0.00401	KHDRBS1	C10_CD4.CXCL13	C11_CD4.GNLY
chr1_32030423_32031523_1	-1.09667	0.00598708	KHDRBS1	C10_CD4.CXCL13	C11_CD4.GNLY
chr7_100100094_100101263_2	1.21133	0.000236182	MCM7	C10_CD4.CXCL13	C11_CD4.GNLY
chr5_143400853_143434531_2	1.67669	5.42152e-10	NR3C1	C10_CD4.CXCL13	C11_CD4.GNLY
chr5_143409240_143434531_2	1.23446	1.7234e-07	NR3C1	C10_CD4.CXCL13	C11_CD4.GNLY
chr12_47216265_47216383_2	1.07545	2.20819e-05	PCED1B-AS1	C10_CD4.CXCL13	C11_CD4.GNLY
chr3_101574280_101579789_1	1.10109	0.00836858	PCNP	C10_CD4.CXCL13	C11_CD4.GNLY
chr9_136850561_136850754_1	-1.35481	0.00240159	PHPT1	C10_CD4.CXCL13	C11_CD4.GNLY
chr9_136850138_136850754_1	1.30767	0.00277828	PHPT1	C10_CD4.CXCL13	C11_CD4.GNLY
chr2_55550007_55558774_2	-1.27097	0.000387288	PPP4R3B	C10_CD4.CXCL13	C11_CD4.GNLY
chr6_106095735_106099299_1	2.12229	6.35153e-11	PRDM1	C10_CD4.CXCL13	C11_CD4.GNLY
chr6_106088450_106095614_1	1.92771	1.74152e-09	PRDM1	C10_CD4.CXCL13	C11_CD4.GNLY
chr6_106086596_106088200_1	2.08652	4.04523e-09	PRDM1	C10_CD4.CXCL13	C11_CD4.GNLY
chr6_106099095_106099299_1	-1.70264	1.3373e-05	PRDM1	C10_CD4.CXCL13	C11_CD4.GNLY
chr1_174976183_174978806_1	1.20594	0.000163588	RABGAP1L	C10_CD4.CXCL13	C11_CD4.GNLY
chr1_174969388_174976077_1	1.14947	0.000163588	RABGAP1L	C10_CD4.CXCL13	C11_CD4.GNLY
chr1_174978891_174982833_1	1.10053	0.000163588	RABGAP1L	C10_CD4.CXCL13	C11_CD4.GNLY
chr10_78037305_78040203_1	-1.23731	4.11926e-11	RPS24	C10_CD4.CXCL13	C11_CD4.GNLY
chr10_78040226_78040614_1	-1.13436	1.62004e-10	RPS24	C10_CD4.CXCL13	C11_CD4.GNLY
chr16_50669149_50675769_2	1.43738	0.00341178	SNX20	C10_CD4.CXCL13	C11_CD4.GNLY
chr17_76735876_76736153_2	-1.41741	5.61735e-07	SRSF2	C10_CD4.CXCL13	C11_CD4.GNLY
chr17_76735159_76735771_2	-1.24877	4.6088e-05	SRSF2	C10_CD4.CXCL13	C11_CD4.GNLY
chr17_76735159_76736153_2	1.35578	0.000370293	SRSF2	C10_CD4.CXCL13	C11_CD4.GNLY
chr6_36495915_36496710_2	-1.22572	0.00191215	STK38	C10_CD4.CXCL13	C11_CD4.GNLY
chr6_36506645_36507499_2	-1.0211	0.00252872	STK38	C10_CD4.CXCL13	C11_CD4.GNLY
chr6_152520543_152526079_2	-1.16466	1.41535e-10	SYNE1	C10_CD4.CXCL13	C11_CD4.GNLY
chr6_152526176_152539959_2	-1.15709	1.41535e-10	SYNE1	C10_CD4.CXCL13	C11_CD4.GNLY
chr6_152628555_152636637_2	-1.05272	1.41535e-10	SYNE1	C10_CD4.CXCL13	C11_CD4.GNLY
chr6_152540022_152628264_2	-1.13752	1.41535e-10	SYNE1	C10_CD4.CXCL13	C11_CD4.GNLY
chr2_161137064_161179613_1	1.18656	0.00941544	TANK	C10_CD4.CXCL13	C11_CD4.GNLY
chr5_179864129_179865253_2	-1.05521	0.00740328	TBC1D9B	C10_CD4.CXCL13	C11_CD4.GNLY
chr1_93154889_93156299_2	1.46263	0.00563686	TMED5	C10_CD4.CXCL13	C11_CD4.GNLY
chr5_119268908_119392815_1	-2.84953	9.0878e-11	TNFAIP8	C10_CD4.CXCL13	C11_CD4.GNLY
chr5_119356122_119392815_1	2.62076	7.72606e-09	TNFAIP8	C10_CD4.CXCL13	C11_CD4.GNLY
chr1_6464720_6465087_2	1.33783	0.00116495	TNFRSF25	C10_CD4.CXCL13	C11_CD4.GNLY
chr1_6464454_6464551_2	1.26013	0.00148813	TNFRSF25	C10_CD4.CXCL13	C11_CD4.GNLY
chr1_6465223_6465439_2	1.11726	0.00205091	TNFRSF25	C10_CD4.CXCL13	C11_CD4.GNLY
chr22_40178141_40246014_1	1.45266	3.32102e-06	TNRC6B	C10_CD4.CXCL13	C11_CD4.GNLY
chr22_40246103_40251178_1	1.23598	0.00111285	TNRC6B	C10_CD4.CXCL13	C11_CD4.GNLY
chr22_40251201_40261831_1	1.15854	0.00111285	TNRC6B	C10_CD4.CXCL13	C11_CD4.GNLY
chr22_40044999_40117054_1	-1.23149	0.00512682	TNRC6B	C10_CD4.CXCL13	C11_CD4.GNLY
chr1_179884770_179889309_1	-1.14365	0.000246716	TOR1AIP1	C10_CD4.CXCL13	C11_CD4.GNLY
chr12_124913268_124913495_2	1.01991	2.05951e-08	UBC	C10_CD4.CXCL13	C11_CD4.GNLY
chr19_45517835_45517928_1	-1.35966	0.000531577	VASP	C10_CD4.CXCL13	C11_CD4.GNLY
chr14_100369259_100375282_2	1.16133	0.000275136	WARS	C10_CD4.CXCL13	C11_CD4.GNLY
chr17_82625307_82625388_2	-1.38124	0.00400465	WDR45B	C10_CD4.CXCL13	C11_CD4.GNLY
chr17_27306883_27309099_1	-1.12411	0.0028074	WSB1	C10_CD4.CXCL13	C11_CD4.GNLY
chr2_144517420_144519938_2	-1.73968	0.000815321	ZEB2	C10_CD4.CXCL13	C11_CD4.GNLY

## Sheet: CD4+ vs CD8+ T clusters
Junction	logFC	adj.P.Val	Gene	Cluster1	Cluster2
chr2_68735261_68775220_1	-1.36542	5.08636e-07	ARHGAP25	C01_CD8.LEF1	C06_CD4.CCR7
chr11_3015850_3017105_2	-1.42546	4.75807e-10	CARS	C01_CD8.LEF1	C06_CD4.CCR7
chr11_3012277_3015780_2	-1.37619	8.90992e-10	CARS	C01_CD8.LEF1	C06_CD4.CCR7
chr11_3018512_3018619_2	-1.33687	1.78354e-08	CARS	C01_CD8.LEF1	C06_CD4.CCR7
chr11_3006960_3012194_2	-1.26092	1.79526e-08	CARS	C01_CD8.LEF1	C06_CD4.CCR7
chr11_3018750_3019138_2	-1.23541	3.73719e-08	CARS	C01_CD8.LEF1	C06_CD4.CCR7
chr11_3020333_3026675_2	-1.19461	4.14898e-08	CARS	C01_CD8.LEF1	C06_CD4.CCR7
chr11_3005434_3006878_2	1.15079	5.15911e-08	CARS	C01_CD8.LEF1	C06_CD4.CCR7
chr11_3019268_3020219_2	-1.16809	7.6418e-08	CARS	C01_CD8.LEF1	C06_CD4.CCR7
chr11_3017955_3018407_2	-1.25433	7.76772e-08	CARS	C01_CD8.LEF1	C06_CD4.CCR7
chr11_3029444_3038049_2	-1.18857	8.92964e-08	CARS	C01_CD8.LEF1	C06_CD4.CCR7
chr11_90202876_90203307_2	-1.0542	0.00996387	CHORDC1	C01_CD8.LEF1	C06_CD4.CCR7
chr11_90202552_90202812_2	-1.04814	0.00996387	CHORDC1	C01_CD8.LEF1	C06_CD4.CCR7
chr22_37632516_37632600_1	1.4394	0.000982414	GGA1	C01_CD8.LEF1	C06_CD4.CCR7
chr1_66971737_66972896_1	1.05896	0.000610272	MIER1	C01_CD8.LEF1	C06_CD4.CCR7
chr1_24458977_24460480_1	-1.25689	0.00041278	NIPAL3	C01_CD8.LEF1	C06_CD4.CCR7
chr1_24460545_24464025_1	-1.14295	0.00131893	NIPAL3	C01_CD8.LEF1	C06_CD4.CCR7
chr1_24415905_24419290_1	1.18817	0.002042	NIPAL3	C01_CD8.LEF1	C06_CD4.CCR7
chr5_65579614_65583037_1	-1.22318	0.00128558	PPWD1	C01_CD8.LEF1	C06_CD4.CCR7
chr5_65583220_65585013_1	-1.09543	0.00389562	PPWD1	C01_CD8.LEF1	C06_CD4.CCR7
chr5_65569733_65569877_1	-1.03477	0.00534722	PPWD1	C01_CD8.LEF1	C06_CD4.CCR7
chr5_119333632_119392815_1	-1.8612	0.000214477	TNFAIP8	C01_CD8.LEF1	C06_CD4.CCR7
chr11_2302216_2302843_1	-1.23476	0.00141763	TSPAN32	C01_CD8.LEF1	C06_CD4.CCR7
chr16_84733504_84740308_1	1.06195	0.00501336	USP10	C01_CD8.LEF1	C06_CD4.CCR7
chr16_84740370_84744632_1	1.04498	0.00533362	USP10	C01_CD8.LEF1	C06_CD4.CCR7
chr10_114547777_114571296_2	-1.153	1.2872e-10	ABLIM1	C01_CD8.LEF1	C07_CD4.FOXP3
chr10_114545099_114547649_2	-1.09484	1.2872e-10	ABLIM1	C01_CD8.LEF1	C07_CD4.FOXP3
chr10_114491879_114545004_2	-1.08037	1.2872e-10	ABLIM1	C01_CD8.LEF1	C07_CD4.FOXP3
chr10_114571407_114575415_2	-1.12745	1.29331e-10	ABLIM1	C01_CD8.LEF1	C07_CD4.FOXP3
chr10_114575600_114601826_2	-1.07783	2.26307e-10	ABLIM1	C01_CD8.LEF1	C07_CD4.FOXP3
chr10_114491879_114526659_2	1.13077	5.50858e-08	ABLIM1	C01_CD8.LEF1	C07_CD4.FOXP3
chr3_127677084_127677167_1	-1.07709	0.000123389	ABTB1	C01_CD8.LEF1	C07_CD4.FOXP3
chr2_68735261_68775220_1	-1.12927	0.000269385	ARHGAP25	C01_CD8.LEF1	C07_CD4.FOXP3
chr10_62049484_62050887_1	-1.7073	0.000198695	ARID5B	C01_CD8.LEF1	C07_CD4.FOXP3
chr10_62051001_62057116_1	-1.07538	0.00100448	ARID5B	C01_CD8.LEF1	C07_CD4.FOXP3
chr10_61901731_61902158_1	1.01113	0.00319043	ARID5B	C01_CD8.LEF1	C07_CD4.FOXP3
chr10_61902414_61940182_1	1.2301	0.00347521	ARID5B	C01_CD8.LEF1	C07_CD4.FOXP3
chr10_61940409_62000090_1	1.22409	0.00496823	ARID5B	C01_CD8.LEF1	C07_CD4.FOXP3
chr19_48241064_48249522_2	1.55025	0.000120167	CARD8	C01_CD8.LEF1	C07_CD4.FOXP3
chr19_48249634_48249750_2	1.21731	0.00736428	CARD8	C01_CD8.LEF1	C07_CD4.FOXP3
chr11_3015850_3017105_2	-1.48842	9.35267e-08	CARS	C01_CD8.LEF1	C07_CD4.FOXP3
chr11_3017955_3018407_2	-1.52102	9.35267e-08	CARS	C01_CD8.LEF1	C07_CD4.FOXP3
chr11_3017296_3017856_2	-1.38336	9.12842e-07	CARS	C01_CD8.LEF1	C07_CD4.FOXP3
chr11_3012277_3015780_2	-1.3567	9.12842e-07	CARS	C01_CD8.LEF1	C07_CD4.FOXP3
chr11_3018750_3019138_2	-1.3458	9.12842e-07	CARS	C01_CD8.LEF1	C07_CD4.FOXP3
chr11_3006960_3012194_2	-1.37205	1.26614e-06	CARS	C01_CD8.LEF1	C07_CD4.FOXP3
chr11_3018512_3018619_2	-1.36469	1.39302e-06	CARS	C01_CD8.LEF1	C07_CD4.FOXP3
chr11_3019268_3020219_2	-1.24632	2.55325e-06	CARS	C01_CD8.LEF1	C07_CD4.FOXP3
chr11_3029444_3038049_2	-1.22113	8.30523e-06	CARS	C01_CD8.LEF1	C07_CD4.FOXP3
chr11_3020333_3026675_2	-1.18977	8.30523e-06	CARS	C01_CD8.LEF1	C07_CD4.FOXP3
chr2_201277105_201284815_1	-1.00888	0.000193727	CASP8	C01_CD8.LEF1	C07_CD4.FOXP3
chr11_90202552_90202812_2	-1.33889	0.00325057	CHORDC1	C01_CD8.LEF1	C07_CD4.FOXP3
chr11_90202876_90203307_2	-1.20387	0.00407182	CHORDC1	C01_CD8.LEF1	C07_CD4.FOXP3
chr11_90203428_90205459_2	-1.16413	0.00407182	CHORDC1	C01_CD8.LEF1	C07_CD4.FOXP3
chr20_49223434_49224944_1	-1.29362	6.3453e-05	DDX27	C01_CD8.LEF1	C07_CD4.FOXP3
chr20_49224992_49225112_1	-1.11105	0.000566012	DDX27	C01_CD8.LEF1	C07_CD4.FOXP3
chr3_150583266_150583845_1	-1.00538	0.00981388	EIF2A	C01_CD8.LEF1	C07_CD4.FOXP3
chr13_40982283_40982857_2	1.2076	2.88314e-06	ELF1	C01_CD8.LEF1	C07_CD4.FOXP3
chr10_14553388_14571762_2	1.16624	0.000738985	FAM107B	C01_CD8.LEF1	C07_CD4.FOXP3
chr7_92577196_92577654_2	-1.41302	0.00230967	FAM133B	C01_CD8.LEF1	C07_CD4.FOXP3
chr7_92575822_92577102_2	-1.27097	0.00539253	FAM133B	C01_CD8.LEF1	C07_CD4.FOXP3
chr6_53073640_53076485_0	-1.29458	0.00317568	FBXO9	C01_CD8.LEF1	C07_CD4.FOXP3
chr6_53081099_53082503_1	-1.31237	0.00317568	FBXO9	C01_CD8.LEF1	C07_CD4.FOXP3
chr6_53078899_53080967_1	-1.13835	0.00718631	FBXO9	C01_CD8.LEF1	C07_CD4.FOXP3
chr6_53082619_53092428_1	-1.13912	0.00718631	FBXO9	C01_CD8.LEF1	C07_CD4.FOXP3
chr1_89263949_89264685_2	-1.19311	1.35177e-06	GBP5	C01_CD8.LEF1	C07_CD4.FOXP3
chr1_89264967_89266345_2	-1.06975	2.61954e-05	GBP5	C01_CD8.LEF1	C07_CD4.FOXP3
chr1_89262402_89262682_2	-1.06577	3.89889e-05	GBP5	C01_CD8.LEF1	C07_CD4.FOXP3
chr1_89269575_89270754_2	1.07468	0.000766615	GBP5	C01_CD8.LEF1	C07_CD4.FOXP3
chr17_39792934_39829386_2	1.25416	1.29054e-06	IKZF3	C01_CD8.LEF1	C07_CD4.FOXP3
chr17_39829489_39832097_2	1.2205	6.98691e-06	IKZF3	C01_CD8.LEF1	C07_CD4.FOXP3
chr17_39832152_39864119_2	1.07948	1.6135e-05	IKZF3	C01_CD8.LEF1	C07_CD4.FOXP3
chr17_39777768_39777884_2	-1.24848	0.000411847	IKZF3	C01_CD8.LEF1	C07_CD4.FOXP3
chr15_88639077_88639342_1	-1.05664	2.7465e-06	ISG20	C01_CD8.LEF1	C07_CD4.FOXP3
chr11_118474316_118476804_1	-2.03027	0.000182713	KMT2A	C01_CD8.LEF1	C07_CD4.FOXP3
chr11_118476983_118477966_1	-2.07604	0.000198488	KMT2A	C01_CD8.LEF1	C07_CD4.FOXP3
chr11_118478202_118480173_1	-1.62031	0.00378262	KMT2A	C01_CD8.LEF1	C07_CD4.FOXP3
chr1_25562979_25563069_1	1.17424	7.85608e-06	LDLRAP1	C01_CD8.LEF1	C07_CD4.FOXP3
chrX_11762253_11762836_1	-1.00386	0.00021519	MSL3	C01_CD8.LEF1	C07_CD4.FOXP3
chr1_24458977_24460480_1	-1.16774	0.00515274	NIPAL3	C01_CD8.LEF1	C07_CD4.FOXP3
chr1_24460545_24464025_1	-1.15997	0.00515274	NIPAL3	C01_CD8.LEF1	C07_CD4.FOXP3
chr1_24415905_24419290_1	1.36102	0.00515274	NIPAL3	C01_CD8.LEF1	C07_CD4.FOXP3
chr1_24456274_24458887_1	-1.12321	0.00525265	NIPAL3	C01_CD8.LEF1	C07_CD4.FOXP3
chr1_24445245_24449480_1	-1.04162	0.00533249	NIPAL3	C01_CD8.LEF1	C07_CD4.FOXP3
chr6_63636151_63646526_1	1.38716	0.000733823	PHF3	C01_CD8.LEF1	C07_CD4.FOXP3
chr5_109356027_109362839_2	-1.49078	0.000126639	PJA2	C01_CD8.LEF1	C07_CD4.FOXP3
chr5_109368747_109378203_2	-1.40441	0.000180512	PJA2	C01_CD8.LEF1	C07_CD4.FOXP3
chr5_109363023_109368560_2	-1.25205	0.000870807	PJA2	C01_CD8.LEF1	C07_CD4.FOXP3
chr5_109344820_109355914_2	-1.1037	0.00341098	PJA2	C01_CD8.LEF1	C07_CD4.FOXP3
chr5_65579614_65583037_1	-1.42061	0.000608979	PPWD1	C01_CD8.LEF1	C07_CD4.FOXP3
chr1_108696338_108698603_1	-1.05748	0.00937255	PRPF38B	C01_CD8.LEF1	C07_CD4.FOXP3
chr1_198702531_198703297_1	1.19944	2.23432e-36	PTPRC	C01_CD8.LEF1	C07_CD4.FOXP3
chr1_198699705_198702386_1	1.11523	2.23432e-36	PTPRC	C01_CD8.LEF1	C07_CD4.FOXP3
chr1_198692374_198703297_1	-1.31845	5.02551e-33	PTPRC	C01_CD8.LEF1	C07_CD4.FOXP3
chr1_198692374_198696711_1	1.00084	1.3918e-31	PTPRC	C01_CD8.LEF1	C07_CD4.FOXP3
chr18_23475108_23477005_1	-1.29814	4.28063e-05	RIOK3	C01_CD8.LEF1	C07_CD4.FOXP3
chr16_88701419_88706170_2	-1.1011	0.00397196	RNF166	C01_CD8.LEF1	C07_CD4.FOXP3
chrX_23783884_23785327_1	-1.15102	0.000251483	SAT1	C01_CD8.LEF1	C07_CD4.FOXP3
chr3_195986605_195990189_2	1.42527	0.000561716	SDHAP1	C01_CD8.LEF1	C07_CD4.FOXP3
chr3_195965543_195967513_2	-1.45968	0.000633482	SDHAP1	C01_CD8.LEF1	C07_CD4.FOXP3
chr3_195985790_195986518_2	1.21501	0.00169529	SDHAP1	C01_CD8.LEF1	C07_CD4.FOXP3
chr3_195967645_195967878_2	-1.11266	0.00169705	SDHAP1	C01_CD8.LEF1	C07_CD4.FOXP3
chr3_195971445_195974396_2	-1.19805	0.00370854	SDHAP1	C01_CD8.LEF1	C07_CD4.FOXP3
chr3_195963422_195965428_2	-1.19089	0.00398879	SDHAP1	C01_CD8.LEF1	C07_CD4.FOXP3
chr3_48469844_48479176_2	-1.73405	8.33329e-12	SHISA5	C01_CD8.LEF1	C07_CD4.FOXP3
chr3_48469844_48473009_2	1.27009	4.2361e-07	SHISA5	C01_CD8.LEF1	C07_CD4.FOXP3
chr1_40414241_40415271_1	-1.03699	0.000293986	SMAP2	C01_CD8.LEF1	C07_CD4.FOXP3
chr16_50674075_50675769_2	-2.11041	5.96184e-08	SNX20	C01_CD8.LEF1	C07_CD4.FOXP3
chr16_50669149_50675769_2	1.27383	0.00188072	SNX20	C01_CD8.LEF1	C07_CD4.FOXP3
chr11_126264045_126264190_2	-1.024	2.51627e-05	SRPRA	C01_CD8.LEF1	C07_CD4.FOXP3
chr1_23978274_23978652_2	1.31411	0.00596266	SRSF10	C01_CD8.LEF1	C07_CD4.FOXP3
chr1_23972013_23974973_2	-1.01432	0.00633923	SRSF10	C01_CD8.LEF1	C07_CD4.FOXP3
chr7_75362089_75364632_1	-1.24577	0.0013137	STAG3L1	C01_CD8.LEF1	C07_CD4.FOXP3
chr17_37561590_37568790_2	-1.05463	0.000108744	SYNRG	C01_CD8.LEF1	C07_CD4.FOXP3
chr17_37568925_37570636_2	-1.09149	0.000108744	SYNRG	C01_CD8.LEF1	C07_CD4.FOXP3
chr17_37570886_37571790_2	-1.07561	0.000111152	SYNRG	C01_CD8.LEF1	C07_CD4.FOXP3
chr8_53970464_53979024_2	-1.03699	0.000359999	TCEA1	C01_CD8.LEF1	C07_CD4.FOXP3
chr8_53968113_53970391_2	-1.00111	0.000359999	TCEA1	C01_CD8.LEF1	C07_CD4.FOXP3
chr11_2302216_2302843_1	-1.39068	4.36648e-05	TSPAN32	C01_CD8.LEF1	C07_CD4.FOXP3
chr17_4272517_4282797_2	-1.23669	0.00395589	UBE2G1	C01_CD8.LEF1	C07_CD4.FOXP3
chr2_106098774_106101057_2	-1.11123	0.000328453	UXS1	C01_CD8.LEF1	C07_CD4.FOXP3
chr2_106096822_106098715_2	-1.03859	0.000909916	UXS1	C01_CD8.LEF1	C07_CD4.FOXP3
chr2_106166084_106194147_2	1.05468	0.00591259	UXS1	C01_CD8.LEF1	C07_CD4.FOXP3
chr15_62041367_62044211_2	1.17041	0.000289531	VPS13C	C01_CD8.LEF1	C07_CD4.FOXP3
chr15_62035053_62041323_2	1.13013	0.000329475	VPS13C	C01_CD8.LEF1	C07_CD4.FOXP3
chr15_62044256_62060274_2	1.06464	0.0006318	VPS13C	C01_CD8.LEF1	C07_CD4.FOXP3
chr15_61854955_61856285_2	-1.02869	0.00243607	VPS13C	C01_CD8.LEF1	C07_CD4.FOXP3
chrX_48686956_48688053_1	-1.18976	0.00185601	WAS	C01_CD8.LEF1	C07_CD4.FOXP3
chrX_48688097_48688299_1	-1.15355	0.00234261	WAS	C01_CD8.LEF1	C07_CD4.FOXP3
chr20_21303474_21326278_1	1.06086	0.000184237	XRN2	C01_CD8.LEF1	C07_CD4.FOXP3
chr17_1345500_1354210_2	-1.08805	0.000220332	YWHAE	C01_CD8.LEF1	C07_CD4.FOXP3
chr17_1354348_1361091_2	-1.03118	0.000220332	YWHAE	C01_CD8.LEF1	C07_CD4.FOXP3
chr17_1361299_1361901_2	-1.046	0.000387174	YWHAE	C01_CD8.LEF1	C07_CD4.FOXP3
chr15_72775098_72783245_2	-1.10202	0.00235922	ADPGK	C02_CD8.CX3CR1	C06_CD4.CCR7
chr15_72775098_72783458_2	1.08289	0.00235922	ADPGK	C02_CD8.CX3CR1	C06_CD4.CCR7
chr2_68735261_68775220_1	-1.23671	3.94269e-13	ARHGAP25	C02_CD8.CX3CR1	C06_CD4.CCR7
chr12_57478758_57479090_2	1.08937	4.5585e-19	ARHGAP9	C02_CD8.CX3CR1	C06_CD4.CCR7
chr12_57477681_57478539_2	1.0066	1.10485e-18	ARHGAP9	C02_CD8.CX3CR1	C06_CD4.CCR7
chr3_56882355_56916308_2	-1.06428	1.57744e-08	ARHGEF3	C02_CD8.CX3CR1	C06_CD4.CCR7
chr12_89656108_89708595_2	-1.13626	0.000653851	ATP2B1	C02_CD8.CX3CR1	C06_CD4.CCR7
chr6_41940586_41941451_2	1.34892	5.57661e-29	CCND3	C02_CD8.CX3CR1	C06_CD4.CCR7
chr3_28263381_28316332_1	-3.14744	2.81105e-26	CMC1	C02_CD8.CX3CR1	C06_CD4.CCR7
chr3_28241813_28263290_1	-2.69159	1.88544e-21	CMC1	C02_CD8.CX3CR1	C06_CD4.CCR7
chr3_28291955_28316332_1	2.60687	4.19271e-21	CMC1	C02_CD8.CX3CR1	C06_CD4.CCR7
chr3_28291955_28292735_1	2.44485	4.82147e-20	CMC1	C02_CD8.CX3CR1	C06_CD4.CCR7
chr3_28292965_28294433_1	2.33808	1.93518e-17	CMC1	C02_CD8.CX3CR1	C06_CD4.CCR7
chr3_28294530_28316332_1	1.62986	9.32058e-11	CMC1	C02_CD8.CX3CR1	C06_CD4.CCR7
chr2_171687874_171690146_1	-1.17285	0.00807708	DYNC1I2	C02_CD8.CX3CR1	C06_CD4.CCR7
chr10_14530516_14572228_2	1.16458	1.93339e-10	FAM107B	C02_CD8.CX3CR1	C06_CD4.CCR7
chr4_189952288_189957397_1	-1.31561	0.00560752	FRG1	C02_CD8.CX3CR1	C06_CD4.CCR7
chr5_39202988_39270568_2	2.21365	2.96922e-100	FYB1	C02_CD8.CX3CR1	C06_CD4.CCR7
chr6_111780636_111793622_2	1.31485	1.50873e-33	FYN	C02_CD8.CX3CR1	C06_CD4.CCR7
chr22_37632516_37632600_1	2.04581	3.05665e-10	GGA1	C02_CD8.CX3CR1	C06_CD4.CCR7
chr22_37632166_37632404_1	1.87463	2.27479e-09	GGA1	C02_CD8.CX3CR1	C06_CD4.CCR7
chr22_37614275_37616921_1	-1.44794	0.000128167	GGA1	C02_CD8.CX3CR1	C06_CD4.CCR7
chr22_37608904_37614189_1	-1.16588	0.000524221	GGA1	C02_CD8.CX3CR1	C06_CD4.CCR7
chr16_27462487_27463540_2	2.11761	7.60533e-10	GTF3C1	C02_CD8.CX3CR1	C06_CD4.CCR7
chr16_27461563_27462293_2	2.14256	7.60533e-10	GTF3C1	C02_CD8.CX3CR1	C06_CD4.CCR7
chr16_27545524_27549669_2	-1.78321	7.15711e-07	GTF3C1	C02_CD8.CX3CR1	C06_CD4.CCR7
chr16_27463593_27464394_2	1.12045	5.29367e-06	GTF3C1	C02_CD8.CX3CR1	C06_CD4.CCR7
chr16_27463593_27464319_2	1.15757	7.77308e-06	GTF3C1	C02_CD8.CX3CR1	C06_CD4.CCR7
chr16_27538357_27545313_2	-1.56894	1.23149e-05	GTF3C1	C02_CD8.CX3CR1	C06_CD4.CCR7
chr16_27537928_27538179_2	-1.2471	0.000343473	GTF3C1	C02_CD8.CX3CR1	C06_CD4.CCR7
chr12_8989718_8992205_1	1.87209	9.16175e-18	KLRG1	C02_CD8.CX3CR1	C06_CD4.CCR7
chr12_8992311_8995118_1	1.0415	2.05605e-07	KLRG1	C02_CD8.CX3CR1	C06_CD4.CCR7
chr6_31581631_31582255_2	-1.18032	7.05198e-06	LTB	C02_CD8.CX3CR1	C06_CD4.CCR7
chr4_4268024_4268529_2	1.3033	0.000432844	LYAR	C02_CD8.CX3CR1	C06_CD4.CCR7
chr3_129437309_129437719_2	-1.13086	0.00459632	MBD4	C02_CD8.CX3CR1	C06_CD4.CCR7
chr19_49560693_49580514_2	1.75445	2.98691e-29	NOSIP	C02_CD8.CX3CR1	C06_CD4.CCR7
chr7_72949492_72949845_2	-1.19265	0.00390866	NSUN5P2	C02_CD8.CX3CR1	C06_CD4.CCR7
chr15_44710930_44711019_2	-2.44496	2.72608e-19	PATL2	C02_CD8.CX3CR1	C06_CD4.CCR7
chr15_44676566_44710095_2	-1.55066	4.4683e-12	PATL2	C02_CD8.CX3CR1	C06_CD4.CCR7
chr15_44666542_44667105_2	1.43601	1.79583e-10	PATL2	C02_CD8.CX3CR1	C06_CD4.CCR7
chr15_44668483_44668979_2	1.11699	2.19551e-08	PATL2	C02_CD8.CX3CR1	C06_CD4.CCR7
chr15_44665972_44666391_2	1.15366	1.63136e-07	PATL2	C02_CD8.CX3CR1	C06_CD4.CCR7
chr15_44667204_44668341_2	1.03178	5.16424e-07	PATL2	C02_CD8.CX3CR1	C06_CD4.CCR7
chr16_24032248_24035418_1	-1.26482	2.18778e-08	PRKCB	C02_CD8.CX3CR1	C06_CD4.CCR7
chr16_23988591_24032135_1	-1.17236	1.47852e-07	PRKCB	C02_CD8.CX3CR1	C06_CD4.CCR7
chr16_23836349_23837374_1	-1.13401	1.47852e-07	PRKCB	C02_CD8.CX3CR1	C06_CD4.CCR7
chr16_23837407_23988507_1	-1.10113	2.14101e-07	PRKCB	C02_CD8.CX3CR1	C06_CD4.CCR7
chr3_50332155_50337172_2	-1.26278	3.70252e-06	RASSF1	C02_CD8.CX3CR1	C06_CD4.CCR7
chr3_50338012_50340555_2	1.21039	3.89729e-06	RASSF1	C02_CD8.CX3CR1	C06_CD4.CCR7
chr2_160367392_160407463_2	1.46847	1.76785e-16	RBMS1	C02_CD8.CX3CR1	C06_CD4.CCR7
chr2_160367392_160493288_2	-1.47328	3.7891e-12	RBMS1	C02_CD8.CX3CR1	C06_CD4.CCR7
chr3_15330567_15332270_2	-1.92247	2.97524e-21	SH3BP5	C02_CD8.CX3CR1	C06_CD4.CCR7
chr3_15304232_15330503_2	-1.92116	1.40903e-20	SH3BP5	C02_CD8.CX3CR1	C06_CD4.CCR7
chr3_187025518_187038741_1	-1.51056	2.25693e-14	ST6GAL1	C02_CD8.CX3CR1	C06_CD4.CCR7
chr3_186963927_187038741_1	1.80181	2.55702e-14	ST6GAL1	C02_CD8.CX3CR1	C06_CD4.CCR7
chr3_186930835_186963784_1	1.6275	9.03963e-14	ST6GAL1	C02_CD8.CX3CR1	C06_CD4.CCR7
chr6_152628555_152636637_2	1.11646	1.34375e-48	SYNE1	C02_CD8.CX3CR1	C06_CD4.CCR7
chr6_152520543_152526079_2	1.14942	7.03003e-46	SYNE1	C02_CD8.CX3CR1	C06_CD4.CCR7
chr6_152526176_152539959_2	1.18017	3.29394e-45	SYNE1	C02_CD8.CX3CR1	C06_CD4.CCR7
chr6_152540022_152628264_2	1.17443	3.75715e-45	SYNE1	C02_CD8.CX3CR1	C06_CD4.CCR7
chr6_152502743_152505200_2	1.02724	4.0663e-42	SYNE1	C02_CD8.CX3CR1	C06_CD4.CCR7
chr6_152472414_152483084_2	1.0041	6.3135e-41	SYNE1	C02_CD8.CX3CR1	C06_CD4.CCR7
chr6_152488504_152502632_2	1.05052	1.47836e-40	SYNE1	C02_CD8.CX3CR1	C06_CD4.CCR7
chr6_152484973_152488395_2	1.01029	1.77576e-40	SYNE1	C02_CD8.CX3CR1	C06_CD4.CCR7
chr6_152483250_152484834_2	1.04107	1.77576e-40	SYNE1	C02_CD8.CX3CR1	C06_CD4.CCR7
chr5_119333632_119392815_1	-2.66345	1.46232e-14	TNFAIP8	C02_CD8.CX3CR1	C06_CD4.CCR7
chr5_119268908_119392815_1	1.96745	1.59534e-10	TNFAIP8	C02_CD8.CX3CR1	C06_CD4.CCR7
chr3_185919497_185921103_2	1.04113	5.60547e-05	TRA2B	C02_CD8.CX3CR1	C06_CD4.CCR7
chr3_185922127_185923795_2	1.01077	0.000228205	TRA2B	C02_CD8.CX3CR1	C06_CD4.CCR7
chr16_84740370_84744632_1	1.10162	8.35161e-05	USP10	C02_CD8.CX3CR1	C06_CD4.CCR7
chr10_114491879_114545004_2	-1.03981	1.1969e-07	ABLIM1	C02_CD8.CX3CR1	C07_CD4.FOXP3
chr10_114547777_114571296_2	-1.0967	1.1969e-07	ABLIM1	C02_CD8.CX3CR1	C07_CD4.FOXP3
chr10_114545099_114547649_2	-1.03734	1.1969e-07	ABLIM1	C02_CD8.CX3CR1	C07_CD4.FOXP3
chr10_114571407_114575415_2	-1.075	1.1969e-07	ABLIM1	C02_CD8.CX3CR1	C07_CD4.FOXP3
chr10_114575600_114601826_2	-1.03658	1.1969e-07	ABLIM1	C02_CD8.CX3CR1	C07_CD4.FOXP3
chr10_114491879_114526659_2	1.07202	5.83648e-06	ABLIM1	C02_CD8.CX3CR1	C07_CD4.FOXP3
chr10_62049484_62050887_1	-1.73126	4.24088e-09	ARID5B	C02_CD8.CX3CR1	C07_CD4.FOXP3
chr10_61902414_61940182_1	1.13481	0.000120252	ARID5B	C02_CD8.CX3CR1	C07_CD4.FOXP3
chr10_61940409_62000090_1	1.09324	0.000350128	ARID5B	C02_CD8.CX3CR1	C07_CD4.FOXP3
chr10_62000322_62050887_1	1.00914	0.000418345	ARID5B	C02_CD8.CX3CR1	C07_CD4.FOXP3
chr21_17795271_17796581_2	-1.28787	0.00201963	C21orf91	C02_CD8.CX3CR1	C07_CD4.FOXP3
chr21_17793582_17795207_2	-1.28934	0.00201963	C21orf91	C02_CD8.CX3CR1	C07_CD4.FOXP3
chr10_32305932_32346762_2	1.36911	0.00191752	EPC1	C02_CD8.CX3CR1	C07_CD4.FOXP3
chr5_39202988_39270568_2	2.24986	1.2358e-42	FYB1	C02_CD8.CX3CR1	C07_CD4.FOXP3
chr6_111780636_111793622_2	1.2755	7.09069e-16	FYN	C02_CD8.CX3CR1	C07_CD4.FOXP3
chr11_614038_614475_2	-1.08834	0.00392944	IRF7	C02_CD8.CX3CR1	C07_CD4.FOXP3
chr11_118476983_118477966_1	-1.63095	0.000537532	KMT2A	C02_CD8.CX3CR1	C07_CD4.FOXP3
chr4_4268024_4268529_2	1.96616	1.76045e-05	LYAR	C02_CD8.CX3CR1	C07_CD4.FOXP3
chr4_4274770_4279446_2	-1.14687	0.000283799	LYAR	C02_CD8.CX3CR1	C07_CD4.FOXP3
chr4_4283796_4286518_2	-1.09885	0.000515219	LYAR	C02_CD8.CX3CR1	C07_CD4.FOXP3
chr4_4281898_4283620_2	-1.20387	0.000561271	LYAR	C02_CD8.CX3CR1	C07_CD4.FOXP3
chr4_4279531_4279641_2	-1.07571	0.00118478	LYAR	C02_CD8.CX3CR1	C07_CD4.FOXP3
chr4_4279750_4281782_2	-1.07721	0.00118478	LYAR	C02_CD8.CX3CR1	C07_CD4.FOXP3
chr2_191682018_191682491_1	-1.51275	4.80539e-06	NABP1	C02_CD8.CX3CR1	C07_CD4.FOXP3
chr2_191682018_191683728_1	1.24468	0.000347768	NABP1	C02_CD8.CX3CR1	C07_CD4.FOXP3
chr8_38348216_38359312_2	-1.24258	4.46951e-06	NSD3	C02_CD8.CX3CR1	C07_CD4.FOXP3
chr8_38348216_38381798_2	1.21937	0.000305978	NSD3	C02_CD8.CX3CR1	C07_CD4.FOXP3
chr7_33017602_33019634_2	-1.20821	0.00216758	NT5C3A	C02_CD8.CX3CR1	C07_CD4.FOXP3
chr7_33014832_33015669_2	-1.09357	0.00414237	NT5C3A	C02_CD8.CX3CR1	C07_CD4.FOXP3
chr7_33019725_33021271_2	-1.03962	0.00414237	NT5C3A	C02_CD8.CX3CR1	C07_CD4.FOXP3
chr7_33021358_33022052_2	-1.08507	0.00414237	NT5C3A	C02_CD8.CX3CR1	C07_CD4.FOXP3
chr13_19703361_19705661_2	-1.0894	0.00120489	PSPC1	C02_CD8.CX3CR1	C07_CD4.FOXP3
chr13_19705832_19709541_2	-1.12801	0.00120489	PSPC1	C02_CD8.CX3CR1	C07_CD4.FOXP3
chr13_19709600_19730238_2	-1.09326	0.00120489	PSPC1	C02_CD8.CX3CR1	C07_CD4.FOXP3
chr1_198692374_198703297_1	-1.29876	4.73447e-49	PTPRC	C02_CD8.CX3CR1	C07_CD4.FOXP3
chr3_15304232_15330503_2	-1.98103	3.53631e-13	SH3BP5	C02_CD8.CX3CR1	C07_CD4.FOXP3
chr3_15330567_15332270_2	-1.77665	9.98063e-12	SH3BP5	C02_CD8.CX3CR1	C07_CD4.FOXP3
chr3_186930835_186963784_1	1.17393	0.000298298	ST6GAL1	C02_CD8.CX3CR1	C07_CD4.FOXP3
chr3_186963927_187038741_1	1.05355	0.00056307	ST6GAL1	C02_CD8.CX3CR1	C07_CD4.FOXP3
chr6_152628555_152636637_2	1.21101	7.04026e-22	SYNE1	C02_CD8.CX3CR1	C07_CD4.FOXP3
chr6_152520543_152526079_2	1.20674	6.2454e-20	SYNE1	C02_CD8.CX3CR1	C07_CD4.FOXP3
chr6_152526176_152539959_2	1.24661	1.21999e-19	SYNE1	C02_CD8.CX3CR1	C07_CD4.FOXP3
chr6_152540022_152628264_2	1.24037	1.37251e-19	SYNE1	C02_CD8.CX3CR1	C07_CD4.FOXP3
chr6_152502743_152505200_2	1.0688	1.34252e-18	SYNE1	C02_CD8.CX3CR1	C07_CD4.FOXP3
chr6_152505398_152510192_2	1.05006	3.75735e-18	SYNE1	C02_CD8.CX3CR1	C07_CD4.FOXP3
chr6_152510372_152511010_2	1.04514	5.45898e-18	SYNE1	C02_CD8.CX3CR1	C07_CD4.FOXP3
chr6_152472414_152483084_2	1.01306	7.57272e-18	SYNE1	C02_CD8.CX3CR1	C07_CD4.FOXP3
chr6_152484973_152488395_2	1.02071	9.71723e-18	SYNE1	C02_CD8.CX3CR1	C07_CD4.FOXP3
chr6_152488504_152502632_2	1.05949	9.71723e-18	SYNE1	C02_CD8.CX3CR1	C07_CD4.FOXP3
chr11_134252917_134253226_2	1.00135	0.00381848	THYN1	C02_CD8.CX3CR1	C07_CD4.FOXP3
chr9_35725322_35725564_2	1.02177	0.0018022	TLN1	C02_CD8.CX3CR1	C07_CD4.FOXP3
chr5_119333632_119392815_1	-2.11665	5.79753e-09	TNFAIP8	C02_CD8.CX3CR1	C07_CD4.FOXP3
chr5_119268908_119392815_1	1.71292	6.02698e-08	TNFAIP8	C02_CD8.CX3CR1	C07_CD4.FOXP3
chr17_59838398_59839767_1	-1.60699	1.29249e-07	VMP1	C02_CD8.CX3CR1	C07_CD4.FOXP3
chr17_59738948_59764970_1	1.17823	1.67227e-06	VMP1	C02_CD8.CX3CR1	C07_CD4.FOXP3
chr17_59731523_59735337_1	1.17805	1.67227e-06	VMP1	C02_CD8.CX3CR1	C07_CD4.FOXP3
chr17_59707749_59731420_1	1.08212	3.17021e-06	VMP1	C02_CD8.CX3CR1	C07_CD4.FOXP3
chr17_59735474_59737452_1	1.10376	4.31205e-06	VMP1	C02_CD8.CX3CR1	C07_CD4.FOXP3
chr17_59765139_59773753_1	1.00092	4.27703e-05	VMP1	C02_CD8.CX3CR1	C07_CD4.FOXP3
chr10_114575600_114601826_2	-1.76116	2.21659e-14	ABLIM1	C02_CD8.CX3CR1	C10_CD4.CXCL13
chr10_114545099_114547649_2	-1.72869	7.93322e-14	ABLIM1	C02_CD8.CX3CR1	C10_CD4.CXCL13
chr10_114547777_114571296_2	-1.73366	2.22124e-13	ABLIM1	C02_CD8.CX3CR1	C10_CD4.CXCL13
chr10_114571407_114575415_2	-1.59926	2.22124e-13	ABLIM1	C02_CD8.CX3CR1	C10_CD4.CXCL13
chr10_114491879_114545004_2	-1.45631	9.27984e-13	ABLIM1	C02_CD8.CX3CR1	C10_CD4.CXCL13
chr10_114491879_114526659_2	1.59649	1.64237e-07	ABLIM1	C02_CD8.CX3CR1	C10_CD4.CXCL13
chr1_244424388_244432544_2	-1.16777	0.000195541	ADSS	C02_CD8.CX3CR1	C10_CD4.CXCL13
chr10_72216073_72223887_1	-1.01136	1.43853e-05	ANAPC16	C02_CD8.CX3CR1	C10_CD4.CXCL13
chr2_68735261_68775220_1	-1.35785	2.18062e-07	ARHGAP25	C02_CD8.CX3CR1	C10_CD4.CXCL13
chr10_62049484_62050887_1	-1.44497	9.44036e-06	ARID5B	C02_CD8.CX3CR1	C10_CD4.CXCL13
chr3_138270133_138272966_1	1.00733	0.0042396	ARMC8	C02_CD8.CX3CR1	C10_CD4.CXCL13
chr3_138290640_138295858_1	1.0644	0.0042396	ARMC8	C02_CD8.CX3CR1	C10_CD4.CXCL13
chr3_138289121_138290545_1	1.04358	0.0042396	ARMC8	C02_CD8.CX3CR1	C10_CD4.CXCL13
chr12_56599849_56599963_2	-1.2325	0.000706793	BAZ2A	C02_CD8.CX3CR1	C10_CD4.CXCL13
chr12_56599359_56599701_2	-1.0525	0.00285126	BAZ2A	C02_CD8.CX3CR1	C10_CD4.CXCL13
chr12_56611634_56611772_2	1.10254	0.00467432	BAZ2A	C02_CD8.CX3CR1	C10_CD4.CXCL13
chr12_56610216_56610408_2	1.07477	0.00467432	BAZ2A	C02_CD8.CX3CR1	C10_CD4.CXCL13
chr12_56612247_56613014_2	1.07358	0.00467432	BAZ2A	C02_CD8.CX3CR1	C10_CD4.CXCL13
chr12_56613234_56613952_2	1.21652	0.00544361	BAZ2A	C02_CD8.CX3CR1	C10_CD4.CXCL13
chr12_56615608_56617394_2	1.16831	0.00590855	BAZ2A	C02_CD8.CX3CR1	C10_CD4.CXCL13
chr7_1127387_1138188_2	-1.04177	0.000834767	C7orf50	C02_CD8.CX3CR1	C10_CD4.CXCL13
chr7_1010144_1127256_2	-1.2959	0.000834767	C7orf50	C02_CD8.CX3CR1	C10_CD4.CXCL13
chr7_1010144_1028257_2	1.21037	0.00111296	C7orf50	C02_CD8.CX3CR1	C10_CD4.CXCL13
chr2_201234113_201240269_1	-1.3049	1.68711e-06	CASP8	C02_CD8.CX3CR1	C10_CD4.CXCL13
chr6_41940586_41941451_2	-1.31846	3.90199e-06	CCND3	C02_CD8.CX3CR1	C10_CD4.CXCL13
chr6_41937395_42048500_2	1.12791	9.99143e-05	CCND3	C02_CD8.CX3CR1	C10_CD4.CXCL13
chr7_92833691_92836477_2	1.1753	0.00177432	CDK6	C02_CD8.CX3CR1	C10_CD4.CXCL13
chr2_200859747_200860124_2	-1.25707	1.26406e-12	CLK1	C02_CD8.CX3CR1	C10_CD4.CXCL13
chr2_200860216_200861237_2	-1.36137	1.83456e-12	CLK1	C02_CD8.CX3CR1	C10_CD4.CXCL13
chr2_200859747_200861237_2	1.08868	4.58781e-08	CLK1	C02_CD8.CX3CR1	C10_CD4.CXCL13
chr5_178616949_178617343_2	-1.28255	0.00311861	CLK4	C02_CD8.CX3CR1	C10_CD4.CXCL13
chr5_178618779_178623255_2	-1.24912	0.00311861	CLK4	C02_CD8.CX3CR1	C10_CD4.CXCL13
chr3_28263381_28316332_1	-2.76444	1.22614e-14	CMC1	C02_CD8.CX3CR1	C10_CD4.CXCL13
chr3_28291955_28316332_1	2.49102	1.24704e-10	CMC1	C02_CD8.CX3CR1	C10_CD4.CXCL13
chr3_28291955_28292735_1	2.17708	1.937e-09	CMC1	C02_CD8.CX3CR1	C10_CD4.CXCL13
chr3_28292965_28294433_1	2.14357	1.04015e-08	CMC1	C02_CD8.CX3CR1	C10_CD4.CXCL13
chr3_28241813_28263290_1	-1.92261	1.63197e-08	CMC1	C02_CD8.CX3CR1	C10_CD4.CXCL13
chr3_28294530_28316332_1	1.43681	7.20981e-06	CMC1	C02_CD8.CX3CR1	C10_CD4.CXCL13
chr3_28241813_28316332_1	-1.22176	0.000202647	CMC1	C02_CD8.CX3CR1	C10_CD4.CXCL13
chr1_46686871_46689586_2	1.05539	0.000530967	EFCAB14	C02_CD8.CX3CR1	C10_CD4.CXCL13
chr2_232567215_232568944_1	-1.30499	0.00114752	EIF4E2	C02_CD8.CX3CR1	C10_CD4.CXCL13
chr5_39202988_39270568_2	2.1927	1.5843e-24	FYB1	C02_CD8.CX3CR1	C10_CD4.CXCL13
chr6_79201727_79202275_2	-1.22332	0.000515001	HMGN3	C02_CD8.CX3CR1	C10_CD4.CXCL13
chr7_76303077_76303801_1	-2.12849	1.54251e-06	HSPB1	C02_CD8.CX3CR1	C10_CD4.CXCL13
chr7_50327758_50376532_1	-1.10476	0.00295969	IKZF1	C02_CD8.CX3CR1	C10_CD4.CXCL13
chr1_32014378_32030297_1	1.08046	0.00212313	KHDRBS1	C02_CD8.CX3CR1	C10_CD4.CXCL13
chr18_77017269_77066297_2	1.18704	0.00167415	MBP	C02_CD8.CX3CR1	C10_CD4.CXCL13
chr7_100100094_100101263_2	-1.00304	0.000466202	MCM7	C02_CD8.CX3CR1	C10_CD4.CXCL13
chr5_143400853_143434531_2	-1.7296	5.24907e-12	NR3C1	C02_CD8.CX3CR1	C10_CD4.CXCL13
chr5_143409240_143434531_2	-1.28928	9.24732e-08	NR3C1	C02_CD8.CX3CR1	C10_CD4.CXCL13
chr5_143400853_143404375_2	1.45236	5.39517e-06	NR3C1	C02_CD8.CX3CR1	C10_CD4.CXCL13
chr8_51833690_51845660_2	1.5774	0.00246666	PCMTD1	C02_CD8.CX3CR1	C10_CD4.CXCL13
chr8_51845764_51860844_2	1.40526	0.00484731	PCMTD1	C02_CD8.CX3CR1	C10_CD4.CXCL13
chr6_106086596_106088200_1	-1.71896	4.97405e-08	PRDM1	C02_CD8.CX3CR1	C10_CD4.CXCL13
chr6_106088450_106095614_1	-1.55455	3.04386e-07	PRDM1	C02_CD8.CX3CR1	C10_CD4.CXCL13
chr6_106095735_106099299_1	-1.41693	8.45784e-06	PRDM1	C02_CD8.CX3CR1	C10_CD4.CXCL13
chr1_108696338_108698603_1	-1.0349	0.00736225	PRPF38B	C02_CD8.CX3CR1	C10_CD4.CXCL13
chr1_198692374_198703297_1	-1.98219	1.46806e-80	PTPRC	C02_CD8.CX3CR1	C10_CD4.CXCL13
chr1_198702531_198703297_1	1.07333	9.22229e-27	PTPRC	C02_CD8.CX3CR1	C10_CD4.CXCL13
chr12_107697598_107699372_1	-1.04992	0.0018282	PWP1	C02_CD8.CX3CR1	C10_CD4.CXCL13
chr1_174978891_174982833_1	-1.15534	1.11743e-08	RABGAP1L	C02_CD8.CX3CR1	C10_CD4.CXCL13
chr1_174976183_174978806_1	-1.18205	1.11743e-08	RABGAP1L	C02_CD8.CX3CR1	C10_CD4.CXCL13
chr1_174969388_174976077_1	-1.07992	2.75966e-07	RABGAP1L	C02_CD8.CX3CR1	C10_CD4.CXCL13
chr15_38490689_38494381_2	-1.35016	0.00297655	RASGRP1	C02_CD8.CX3CR1	C10_CD4.CXCL13
chr3_50338012_50340555_2	1.29223	0.00691804	RASSF1	C02_CD8.CX3CR1	C10_CD4.CXCL13
chr7_155700945_155706859_1	1.70196	0.000437584	RBM33	C02_CD8.CX3CR1	C10_CD4.CXCL13
chrX_23783884_23785327_1	-1.34444	2.94341e-07	SAT1	C02_CD8.CX3CR1	C10_CD4.CXCL13
chr1_160634898_160637190_2	-1.2223	0.00617059	SLAMF1	C02_CD8.CX3CR1	C10_CD4.CXCL13
chr16_50669149_50675769_2	-1.17555	0.00860119	SNX20	C02_CD8.CX3CR1	C10_CD4.CXCL13
chr15_44660617_44663390_2	-1.31548	2.76439e-06	SPG11	C02_CD8.CX3CR1	C10_CD4.CXCL13
chr17_76735876_76736153_2	1.36874	8.43405e-07	SRSF2	C02_CD8.CX3CR1	C10_CD4.CXCL13
chr17_76735159_76735771_2	1.3427	1.20672e-05	SRSF2	C02_CD8.CX3CR1	C10_CD4.CXCL13
chr17_76735159_76736153_2	-1.22246	0.000605018	SRSF2	C02_CD8.CX3CR1	C10_CD4.CXCL13
chr6_36506645_36507499_2	1.08311	0.000339813	STK38	C02_CD8.CX3CR1	C10_CD4.CXCL13
chr6_36507603_36515337_2	1.00399	0.00136603	STK38	C02_CD8.CX3CR1	C10_CD4.CXCL13
chr6_36495915_36496710_2	1.00737	0.00402349	STK38	C02_CD8.CX3CR1	C10_CD4.CXCL13
chr6_152628555_152636637_2	1.14079	1.26688e-14	SYNE1	C02_CD8.CX3CR1	C10_CD4.CXCL13
chr6_152520543_152526079_2	1.15253	7.01246e-14	SYNE1	C02_CD8.CX3CR1	C10_CD4.CXCL13
chr6_152540022_152628264_2	1.18807	9.50896e-14	SYNE1	C02_CD8.CX3CR1	C10_CD4.CXCL13
chr6_152526176_152539959_2	1.18585	1.03049e-13	SYNE1	C02_CD8.CX3CR1	C10_CD4.CXCL13
chr6_152483250_152484834_2	1.01262	1.09445e-12	SYNE1	C02_CD8.CX3CR1	C10_CD4.CXCL13
chr6_152488504_152502632_2	1.01542	1.09445e-12	SYNE1	C02_CD8.CX3CR1	C10_CD4.CXCL13
chr2_161137064_161179613_1	-1.30651	0.000686889	TANK	C02_CD8.CX3CR1	C10_CD4.CXCL13
chr5_119268908_119392815_1	2.62282	1.18648e-11	TNFAIP8	C02_CD8.CX3CR1	C10_CD4.CXCL13
chr5_119356122_119392815_1	-2.64394	7.35095e-10	TNFAIP8	C02_CD8.CX3CR1	C10_CD4.CXCL13
chr22_40178141_40246014_1	-1.2719	5.83546e-07	TNRC6B	C02_CD8.CX3CR1	C10_CD4.CXCL13
chr22_40044999_40117054_1	1.11797	0.00491333	TNRC6B	C02_CD8.CX3CR1	C10_CD4.CXCL13
chr14_21492377_21492507_1	1.20509	0.00211267	TOX4	C02_CD8.CX3CR1	C10_CD4.CXCL13
chr14_21489404_21492295_1	1.0907	0.00282186	TOX4	C02_CD8.CX3CR1	C10_CD4.CXCL13
chr9_120926302_120926549_2	1.73267	0.00111175	TRAF1	C02_CD8.CX3CR1	C10_CD4.CXCL13
chr7_38359607_38375556_1	-2.01649	0.00079351	TRG-AS1	C02_CD8.CX3CR1	C10_CD4.CXCL13
chr2_106125680_106129673_2	-1.15613	0.00552027	UXS1	C02_CD8.CX3CR1	C10_CD4.CXCL13
chr19_45517835_45517928_1	1.3347	0.000128668	VASP	C02_CD8.CX3CR1	C10_CD4.CXCL13
chr17_59735474_59737452_1	1.05239	0.000205001	VMP1	C02_CD8.CX3CR1	C10_CD4.CXCL13
chr17_59738948_59764970_1	1.00435	0.000205001	VMP1	C02_CD8.CX3CR1	C10_CD4.CXCL13
chr17_59838398_59839767_1	-1.32965	0.000205001	VMP1	C02_CD8.CX3CR1	C10_CD4.CXCL13
chr3_49014117_49014209_1	-1.78017	0.000110988	WDR6	C02_CD8.CX3CR1	C10_CD4.CXCL13
chr12_881790_881910_1	-1.04461	0.00167967	WNK1	C02_CD8.CX3CR1	C10_CD4.CXCL13
chr12_884244_884648_1	-1.00808	0.00207975	WNK1	C02_CD8.CX3CR1	C10_CD4.CXCL13
chr17_27306883_27307743_1	-1.24828	4.44028e-06	WSB1	C02_CD8.CX3CR1	C10_CD4.CXCL13
chr2_144517420_144519938_2	2.07801	8.26324e-07	ZEB2	C02_CD8.CX3CR1	C10_CD4.CXCL13
chr13_110910771_110914724_2	-1.67081	4.58455e-05	ANKRD10	C02_CD8.CX3CR1	C11_CD4.GNLY
chr13_110906125_110910617_2	-1.72412	4.58455e-05	ANKRD10	C02_CD8.CX3CR1	C11_CD4.GNLY
chr13_110893264_110906032_2	-1.47556	0.00162839	ANKRD10	C02_CD8.CX3CR1	C11_CD4.GNLY
chr13_110883794_110893027_2	1.19496	0.00585269	ANKRD10	C02_CD8.CX3CR1	C11_CD4.GNLY
chr10_84372470_84373618_1	-1.19661	0.00370033	CCSER2	C02_CD8.CX3CR1	C11_CD4.GNLY
chr3_28291955_28292735_1	1.51896	0.000133278	CMC1	C02_CD8.CX3CR1	C11_CD4.GNLY
chr3_28292965_28294433_1	1.48342	0.000149381	CMC1	C02_CD8.CX3CR1	C11_CD4.GNLY
chr3_28263381_28316332_1	-1.01267	0.00264639	CMC1	C02_CD8.CX3CR1	C11_CD4.GNLY
chr3_28291955_28316332_1	1.20714	0.00264639	CMC1	C02_CD8.CX3CR1	C11_CD4.GNLY
chr15_44551523_44554552_1	-1.47738	0.00313315	EIF3J	C02_CD8.CX3CR1	C11_CD4.GNLY
chr15_44557651_44560248_1	-1.49568	0.00313315	EIF3J	C02_CD8.CX3CR1	C11_CD4.GNLY
chr15_44560323_44561017_1	-1.48715	0.00366643	EIF3J	C02_CD8.CX3CR1	C11_CD4.GNLY
chr15_44537238_44537323_1	1.09437	0.00899881	EIF3J	C02_CD8.CX3CR1	C11_CD4.GNLY
chr5_39202988_39270568_2	1.02908	0.000213812	FYB1	C02_CD8.CX3CR1	C11_CD4.GNLY
chr19_4102454_4110508_2	-1.0627	0.00845959	MAP2K2	C02_CD8.CX3CR1	C11_CD4.GNLY
chr19_4099415_4101018_2	-1.00038	0.00845959	MAP2K2	C02_CD8.CX3CR1	C11_CD4.GNLY
chr1_86724406_86734601_1	-1.07314	0.00121794	SH3GLB1	C02_CD8.CX3CR1	C11_CD4.GNLY
chr14_35028184_35029060_1	-1.18059	0.000470449	SRP54	C02_CD8.CX3CR1	C11_CD4.GNLY
chr3_56882355_56916308_2	-1.04396	1.19108e-07	ARHGEF3	C03_CD8.SLC4A10	C06_CD4.CCR7
chr16_53055078_53155925_1	1.14452	0.000207351	CHD9	C03_CD8.SLC4A10	C06_CD4.CCR7
chr16_53131059_53155925_1	-1.29097	0.000214036	CHD9	C03_CD8.SLC4A10	C06_CD4.CCR7
chr5_178617435_178618555_2	1.12821	5.75056e-05	CLK4	C03_CD8.SLC4A10	C06_CD4.CCR7
chr5_178616949_178617343_2	1.07268	5.91568e-05	CLK4	C03_CD8.SLC4A10	C06_CD4.CCR7
chr2_224931669_225042251_2	-1.13923	7.41333e-13	DOCK10	C03_CD8.SLC4A10	C06_CD4.CCR7
chr17_64075248_64079661_2	-1.74829	5.54414e-11	ERN1	C03_CD8.SLC4A10	C06_CD4.CCR7
chr17_64080809_64098120_2	-1.60399	1.24911e-10	ERN1	C03_CD8.SLC4A10	C06_CD4.CCR7
chr17_64098242_64129975_2	-1.41081	1.24911e-10	ERN1	C03_CD8.SLC4A10	C06_CD4.CCR7
chr17_64079735_64080774_2	-1.59357	1.30652e-10	ERN1	C03_CD8.SLC4A10	C06_CD4.CCR7
chr17_64072104_64075174_2	-1.53839	4.84147e-10	ERN1	C03_CD8.SLC4A10	C06_CD4.CCR7
chr17_64064152_64065208_2	1.35831	1.408e-09	ERN1	C03_CD8.SLC4A10	C06_CD4.CCR7
chr17_64054440_64054737_2	1.06703	5.45036e-08	ERN1	C03_CD8.SLC4A10	C06_CD4.CCR7
chr17_64057994_64060468_2	1.09111	7.86422e-08	ERN1	C03_CD8.SLC4A10	C06_CD4.CCR7
chr17_64055949_64057801_2	1.03727	9.1127e-08	ERN1	C03_CD8.SLC4A10	C06_CD4.CCR7
chr17_64052980_64053271_2	1.07864	1.10149e-07	ERN1	C03_CD8.SLC4A10	C06_CD4.CCR7
chr10_14530516_14572228_2	1.41298	1.48367e-10	FAM107B	C03_CD8.SLC4A10	C06_CD4.CCR7
chr10_14553388_14571762_2	-1.02609	4.92635e-06	FAM107B	C03_CD8.SLC4A10	C06_CD4.CCR7
chr6_111780636_111793622_2	1.61769	9.2749e-48	FYN	C03_CD8.SLC4A10	C06_CD4.CCR7
chr16_27462487_27463540_2	2.31358	5.73666e-13	GTF3C1	C03_CD8.SLC4A10	C06_CD4.CCR7
chr16_27461563_27462293_2	2.33205	6.5184e-13	GTF3C1	C03_CD8.SLC4A10	C06_CD4.CCR7
chr16_27545524_27549669_2	-2.0017	2.0426e-10	GTF3C1	C03_CD8.SLC4A10	C06_CD4.CCR7
chr16_27538357_27545313_2	-1.78778	2.10015e-08	GTF3C1	C03_CD8.SLC4A10	C06_CD4.CCR7
chr16_27537928_27538179_2	-1.43578	1.70641e-06	GTF3C1	C03_CD8.SLC4A10	C06_CD4.CCR7
chr16_27463593_27464319_2	1.25738	2.40391e-06	GTF3C1	C03_CD8.SLC4A10	C06_CD4.CCR7
chr16_27463593_27464394_2	1.13877	5.94925e-06	GTF3C1	C03_CD8.SLC4A10	C06_CD4.CCR7
chr2_177219160_177219246_1	1.00923	0.000236273	HNRNPA3	C03_CD8.SLC4A10	C06_CD4.CCR7
chr17_39777768_39777884_2	1.79142	7.168e-15	IKZF3	C03_CD8.SLC4A10	C06_CD4.CCR7
chr17_39829489_39832097_2	-1.29492	1.42056e-10	IKZF3	C03_CD8.SLC4A10	C06_CD4.CCR7
chr17_39832152_39864119_2	-1.16551	3.33313e-10	IKZF3	C03_CD8.SLC4A10	C06_CD4.CCR7
chr17_39766494_39777650_2	1.06949	1.22721e-09	IKZF3	C03_CD8.SLC4A10	C06_CD4.CCR7
chr17_39792934_39829386_2	-1.01671	8.43337e-08	IKZF3	C03_CD8.SLC4A10	C06_CD4.CCR7
chr15_88639077_88639342_1	1.05175	2.11047e-09	ISG20	C03_CD8.SLC4A10	C06_CD4.CCR7
chr12_8989718_8992205_1	1.86919	5.91726e-20	KLRG1	C03_CD8.SLC4A10	C06_CD4.CCR7
chr4_4268024_4268529_2	1.16309	0.00112476	LYAR	C03_CD8.SLC4A10	C06_CD4.CCR7
chr7_114979782_115015687_1	1.07982	0.00137196	MDFIC	C03_CD8.SLC4A10	C06_CD4.CCR7
chr19_49560693_49580514_2	1.07059	5.79782e-12	NOSIP	C03_CD8.SLC4A10	C06_CD4.CCR7
chr7_72952296_72953325_2	1.10157	0.00322092	NSUN5P2	C03_CD8.SLC4A10	C06_CD4.CCR7
chr16_53445930_53447041_1	1.18089	1.14388e-57	RBL2	C03_CD8.SLC4A10	C06_CD4.CCR7
chr14_92653076_92659160_1	-2.88255	2.89996e-16	RIN3	C03_CD8.SLC4A10	C06_CD4.CCR7
chr14_92659470_92676474_1	-2.95279	1.47763e-15	RIN3	C03_CD8.SLC4A10	C06_CD4.CCR7
chr14_92676607_92684986_1	-2.80581	1.70019e-15	RIN3	C03_CD8.SLC4A10	C06_CD4.CCR7
chr14_92685151_92687925_1	-2.53722	1.00179e-14	RIN3	C03_CD8.SLC4A10	C06_CD4.CCR7
chr14_92641330_92651581_1	2.59922	1.41961e-13	RIN3	C03_CD8.SLC4A10	C06_CD4.CCR7
chr14_92513977_92555750_1	2.24145	4.16402e-13	RIN3	C03_CD8.SLC4A10	C06_CD4.CCR7
chr14_92555956_92577359_1	2.49126	7.73675e-13	RIN3	C03_CD8.SLC4A10	C06_CD4.CCR7
chr14_92577478_92615406_1	2.43249	2.65159e-12	RIN3	C03_CD8.SLC4A10	C06_CD4.CCR7
chr14_92615480_92641237_1	2.35635	4.45264e-12	RIN3	C03_CD8.SLC4A10	C06_CD4.CCR7
chr6_107720994_107731973_2	-1.07065	0.000619647	SCML4	C03_CD8.SLC4A10	C06_CD4.CCR7
chr17_76735159_76735771_2	-1.14715	8.10652e-07	SRSF2	C03_CD8.SLC4A10	C06_CD4.CCR7
chr17_76735876_76736153_2	-1.04008	1.14207e-06	SRSF2	C03_CD8.SLC4A10	C06_CD4.CCR7
chr4_48114403_48134154_2	-1.3157	7.32272e-13	TXK	C03_CD8.SLC4A10	C06_CD4.CCR7
chr16_11782389_11797123_2	-1.04982	9.57447e-05	ZC3H7A	C03_CD8.SLC4A10	C06_CD4.CCR7
chr10_114491879_114545004_2	-1.03505	3.27131e-12	ABLIM1	C03_CD8.SLC4A10	C07_CD4.FOXP3
chr10_114547777_114571296_2	-1.07897	3.27131e-12	ABLIM1	C03_CD8.SLC4A10	C07_CD4.FOXP3
chr10_114545099_114547649_2	-1.03443	3.27131e-12	ABLIM1	C03_CD8.SLC4A10	C07_CD4.FOXP3
chr10_114575600_114601826_2	-1.00569	4.68636e-12	ABLIM1	C03_CD8.SLC4A10	C07_CD4.FOXP3
chr10_114571407_114575415_2	-1.03069	4.68636e-12	ABLIM1	C03_CD8.SLC4A10	C07_CD4.FOXP3
chr10_114491879_114526659_2	1.1407	1.26229e-08	ABLIM1	C03_CD8.SLC4A10	C07_CD4.FOXP3
chr3_56564126_56566593_1	1.68829	4.62917e-07	CCDC66	C03_CD8.SLC4A10	C07_CD4.FOXP3
chr3_56594029_56613588_1	-1.43155	5.88976e-06	CCDC66	C03_CD8.SLC4A10	C07_CD4.FOXP3
chr3_56619528_56619776_1	-1.18842	5.88976e-06	CCDC66	C03_CD8.SLC4A10	C07_CD4.FOXP3
chr3_56619902_56621531_1	-1.15979	7.93284e-06	CCDC66	C03_CD8.SLC4A10	C07_CD4.FOXP3
chr3_56616054_56617111_1	-1.38271	7.93284e-06	CCDC66	C03_CD8.SLC4A10	C07_CD4.FOXP3
chr3_56557254_56558845_1	1.23965	8.5366e-06	CCDC66	C03_CD8.SLC4A10	C07_CD4.FOXP3
chr3_56618213_56619270_1	-1.00477	5.31577e-05	CCDC66	C03_CD8.SLC4A10	C07_CD4.FOXP3
chr3_56558911_56559568_1	1.18984	0.000132353	CCDC66	C03_CD8.SLC4A10	C07_CD4.FOXP3
chr3_56559595_56563683_1	1.22278	0.000132353	CCDC66	C03_CD8.SLC4A10	C07_CD4.FOXP3
chr1_151055127_151055676_2	-1.16446	1.03214e-05	CDC42SE1	C03_CD8.SLC4A10	C07_CD4.FOXP3
chr12_9693949_9694759_1	-1.17584	1.37358e-05	CLEC2D	C03_CD8.SLC4A10	C07_CD4.FOXP3
chr2_200859747_200861237_2	-1.60239	2.35128e-25	CLK1	C03_CD8.SLC4A10	C07_CD4.FOXP3
chr2_200860216_200861237_2	1.21017	1.29663e-13	CLK1	C03_CD8.SLC4A10	C07_CD4.FOXP3
chr2_200859747_200860124_2	1.02416	6.6999e-12	CLK1	C03_CD8.SLC4A10	C07_CD4.FOXP3
chr1_153941441_153941868_2	-1.17942	0.000440371	DENND4B	C03_CD8.SLC4A10	C07_CD4.FOXP3
chr1_153942626_153942877_2	-1.1407	0.00114781	DENND4B	C03_CD8.SLC4A10	C07_CD4.FOXP3
chr1_153931065_153932203_2	1.09569	0.00209965	DENND4B	C03_CD8.SLC4A10	C07_CD4.FOXP3
chrX_154380020_154380233_1	-1.14222	0.00151686	EMD	C03_CD8.SLC4A10	C07_CD4.FOXP3
chr1_154988850_154989559_1	-1.43158	0.00294197	FLAD1	C03_CD8.SLC4A10	C07_CD4.FOXP3
chr1_154989708_154990158_1	-1.37064	0.00294197	FLAD1	C03_CD8.SLC4A10	C07_CD4.FOXP3
chr5_39202988_39270568_2	1.015	2.66659e-13	FYB1	C03_CD8.SLC4A10	C07_CD4.FOXP3
chr6_111780636_111793622_2	1.6211	4.04126e-22	FYN	C03_CD8.SLC4A10	C07_CD4.FOXP3
chr1_175177685_175192639_2	-1.1874	0.00738937	KIAA0040	C03_CD8.SLC4A10	C07_CD4.FOXP3
chr4_112637240_112644667_1	1.4298	0.000453082	LARP7	C03_CD8.SLC4A10	C07_CD4.FOXP3
chr18_2960850_2982667_2	-1.17046	0.00221281	LPIN2	C03_CD8.SLC4A10	C07_CD4.FOXP3
chrX_11759876_11760402_1	1.20062	0.000420515	MSL3	C03_CD8.SLC4A10	C07_CD4.FOXP3
chr2_191682018_191682491_1	-1.05957	0.000585241	NABP1	C03_CD8.SLC4A10	C07_CD4.FOXP3
chr16_69626529_69647027_1	1.14656	0.000765155	NFAT5	C03_CD8.SLC4A10	C07_CD4.FOXP3
chr8_38348216_38359312_2	-1.32155	1.90336e-07	NSD3	C03_CD8.SLC4A10	C07_CD4.FOXP3
chr16_53445930_53447041_1	1.24453	4.67972e-31	RBL2	C03_CD8.SLC4A10	C07_CD4.FOXP3
chr17_76735876_76736153_2	-1.08628	2.89886e-05	SRSF2	C03_CD8.SLC4A10	C07_CD4.FOXP3
chr17_76735159_76735771_2	-1.13679	2.89886e-05	SRSF2	C03_CD8.SLC4A10	C07_CD4.FOXP3
chr5_139482303_139482549_2	-1.20047	2.451e-06	TMEM173	C03_CD8.SLC4A10	C07_CD4.FOXP3
chr18_23993039_24019859_1	1.57753	3.25148e-05	TTC39C	C03_CD8.SLC4A10	C07_CD4.FOXP3
chr17_59738948_59764970_1	1.16415	1.12145e-05	VMP1	C03_CD8.SLC4A10	C07_CD4.FOXP3
chr17_59737544_59738836_1	1.10625	3.52719e-05	VMP1	C03_CD8.SLC4A10	C07_CD4.FOXP3
chr17_59838398_59839767_1	-1.11607	3.93132e-05	VMP1	C03_CD8.SLC4A10	C07_CD4.FOXP3
chr17_59735474_59737452_1	1.01501	7.18017e-05	VMP1	C03_CD8.SLC4A10	C07_CD4.FOXP3
chr10_114575600_114601826_2	-1.77069	8.20785e-25	ABLIM1	C03_CD8.SLC4A10	C10_CD4.CXCL13
chr10_114545099_114547649_2	-1.75434	8.20785e-25	ABLIM1	C03_CD8.SLC4A10	C10_CD4.CXCL13
chr10_114571407_114575415_2	-1.60782	1.93363e-23	ABLIM1	C03_CD8.SLC4A10	C10_CD4.CXCL13
chr10_114547777_114571296_2	-1.74971	2.49843e-23	ABLIM1	C03_CD8.SLC4A10	C10_CD4.CXCL13
chr10_114491879_114545004_2	-1.48374	2.34485e-22	ABLIM1	C03_CD8.SLC4A10	C10_CD4.CXCL13
chr10_114601962_114792581_2	-1.06843	3.62163e-13	ABLIM1	C03_CD8.SLC4A10	C10_CD4.CXCL13
chr10_114491879_114526659_2	1.63562	5.11092e-09	ABLIM1	C03_CD8.SLC4A10	C10_CD4.CXCL13
chr1_150223241_150226607_2	1.06857	0.00195807	ANP32E	C03_CD8.SLC4A10	C10_CD4.CXCL13
chr2_68735261_68775220_1	-1.12542	0.00035188	ARHGAP25	C03_CD8.SLC4A10	C10_CD4.CXCL13
chr20_31722349_31722617_2	1.29094	0.00935154	BCL2L1	C03_CD8.SLC4A10	C10_CD4.CXCL13
chr6_41940586_41941451_2	-2.03713	4.58565e-16	CCND3	C03_CD8.SLC4A10	C10_CD4.CXCL13
chr6_41937395_41940369_2	-1.24306	7.41696e-06	CCND3	C03_CD8.SLC4A10	C10_CD4.CXCL13
chr6_41937395_42048500_2	1.3008	8.4397e-06	CCND3	C03_CD8.SLC4A10	C10_CD4.CXCL13
chr7_92833691_92836477_2	1.44984	3.35486e-05	CDK6	C03_CD8.SLC4A10	C10_CD4.CXCL13
chr7_92833691_92833872_2	-1.05504	6.33833e-05	CDK6	C03_CD8.SLC4A10	C10_CD4.CXCL13
chr11_67438502_67438670_2	-3.80521	2.07546e-34	CORO1B	C03_CD8.SLC4A10	C10_CD4.CXCL13
chr11_67438950_67439785_2	-3.74682	4.99418e-33	CORO1B	C03_CD8.SLC4A10	C10_CD4.CXCL13
chr11_67439844_67440117_2	-3.30299	8.4502e-23	CORO1B	C03_CD8.SLC4A10	C10_CD4.CXCL13
chr11_67438502_67438631_2	3.96449	6.61147e-20	CORO1B	C03_CD8.SLC4A10	C10_CD4.CXCL13
chr10_35195215_35206894_1	-1.67317	1.20499e-05	CREM	C03_CD8.SLC4A10	C10_CD4.CXCL13
chr10_35207052_35211253_1	-1.23065	5.61963e-05	CREM	C03_CD8.SLC4A10	C10_CD4.CXCL13
chr5_112985987_112992120_1	-1.47467	0.00145268	DCP2	C03_CD8.SLC4A10	C10_CD4.CXCL13
chr5_112992249_112992671_1	-1.25293	0.00223011	DCP2	C03_CD8.SLC4A10	C10_CD4.CXCL13
chr19_12677212_12677290_2	-1.16551	0.00186891	DHPS	C03_CD8.SLC4A10	C10_CD4.CXCL13
chr9_127936656_127937433_2	-1.40551	0.00396091	DPM2	C03_CD8.SLC4A10	C10_CD4.CXCL13
chr2_232567215_232568944_1	-1.20667	0.00140856	EIF4E2	C03_CD8.SLC4A10	C10_CD4.CXCL13
chr1_121568202_121568775_1	-1.48473	0.00158144	EMBP1	C03_CD8.SLC4A10	C10_CD4.CXCL13
chr1_121556697_121556930_1	1.46468	0.00158144	EMBP1	C03_CD8.SLC4A10	C10_CD4.CXCL13
chr1_121519460_121538322_1	1.11184	0.00429669	EMBP1	C03_CD8.SLC4A10	C10_CD4.CXCL13
chr1_121538421_121556509_1	1.1446	0.00429669	EMBP1	C03_CD8.SLC4A10	C10_CD4.CXCL13
chr17_73209769_73212677_2	1.56763	0.00371088	FAM104A	C03_CD8.SLC4A10	C10_CD4.CXCL13
chr17_73209769_73227164_2	-1.56618	0.00496039	FAM104A	C03_CD8.SLC4A10	C10_CD4.CXCL13
chr17_73212741_73227164_2	1.36035	0.00700744	FAM104A	C03_CD8.SLC4A10	C10_CD4.CXCL13
chr4_189955152_189957397_1	-1.2118	0.00563186	FRG1	C03_CD8.SLC4A10	C10_CD4.CXCL13
chr2_144211580_144225606_2	1.40788	0.00225773	GTDC1	C03_CD8.SLC4A10	C10_CD4.CXCL13
chr7_76303077_76303801_1	-2.50397	2.42773e-10	HSPB1	C03_CD8.SLC4A10	C10_CD4.CXCL13
chr5_35871214_35873479_1	1.13556	5.09573e-10	IL7R	C03_CD8.SLC4A10	C10_CD4.CXCL13
chr10_63264765_63268662_2	-1.45872	0.000778844	JMJD1C	C03_CD8.SLC4A10	C10_CD4.CXCL13
chr10_63264765_63380317_2	1.16989	0.000778844	JMJD1C	C03_CD8.SLC4A10	C10_CD4.CXCL13
chr1_32014378_32030297_1	1.11853	4.54976e-05	KHDRBS1	C03_CD8.SLC4A10	C10_CD4.CXCL13
chr1_32030423_32031523_1	1.06006	0.000177657	KHDRBS1	C03_CD8.SLC4A10	C10_CD4.CXCL13
chr2_108621462_108659604_1	-1.28701	6.55926e-05	LIMS1	C03_CD8.SLC4A10	C10_CD4.CXCL13
chr2_159764675_159767283_1	1.18877	0.000501704	2020-03-07	C03_CD8.SLC4A10	C10_CD4.CXCL13
chr2_159762994_159764625_1	1.10653	0.00064301	2020-03-07	C03_CD8.SLC4A10	C10_CD4.CXCL13
chr3_152269093_152299404_1	-1.11192	3.59753e-05	MBNL1	C03_CD8.SLC4A10	C10_CD4.CXCL13
chr7_100100094_100100212_2	1.10905	4.21618e-05	MCM7	C03_CD8.SLC4A10	C10_CD4.CXCL13
chr7_100100094_100101263_2	-1.07655	0.000189953	MCM7	C03_CD8.SLC4A10	C10_CD4.CXCL13
chr17_17174076_17175292_1	1.58908	1.94297e-06	MPRIP	C03_CD8.SLC4A10	C10_CD4.CXCL13
chr17_17175413_17176425_1	1.63995	3.77198e-06	MPRIP	C03_CD8.SLC4A10	C10_CD4.CXCL13
chr17_17159003_17161239_1	1.3602	3.77198e-06	MPRIP	C03_CD8.SLC4A10	C10_CD4.CXCL13
chr17_17171866_17172697_1	1.58414	3.77198e-06	MPRIP	C03_CD8.SLC4A10	C10_CD4.CXCL13
chr17_17180089_17184822_1	-1.92233	1.01827e-05	MPRIP	C03_CD8.SLC4A10	C10_CD4.CXCL13
chr17_17172816_17173915_1	1.42034	1.60359e-05	MPRIP	C03_CD8.SLC4A10	C10_CD4.CXCL13
chr17_17142766_17143555_1	1.23895	1.60359e-05	MPRIP	C03_CD8.SLC4A10	C10_CD4.CXCL13
chr17_17146093_17147318_1	1.28658	1.62232e-05	MPRIP	C03_CD8.SLC4A10	C10_CD4.CXCL13
chr17_17131702_17136218_1	1.07669	2.04631e-05	MPRIP	C03_CD8.SLC4A10	C10_CD4.CXCL13
chr17_17126854_17131616_1	1.09697	2.12924e-05	MPRIP	C03_CD8.SLC4A10	C10_CD4.CXCL13
chr15_88467783_88467910_1	-1.07416	0.00288028	MRPS11	C03_CD8.SLC4A10	C10_CD4.CXCL13
chr15_88467783_88467907_1	1.21343	0.00851603	MRPS11	C03_CD8.SLC4A10	C10_CD4.CXCL13
chr17_7857199_7857382_2	-1.85738	0.00155032	NAA38	C03_CD8.SLC4A10	C10_CD4.CXCL13
chr18_79396352_79410402_1	-1.59729	2.10304e-06	NFATC1	C03_CD8.SLC4A10	C10_CD4.CXCL13
chr19_49557250_49558896_2	-1.05528	0.00218323	NOSIP	C03_CD8.SLC4A10	C10_CD4.CXCL13
chr5_143400853_143434531_2	-1.66149	8.71484e-11	NR3C1	C03_CD8.SLC4A10	C10_CD4.CXCL13
chr5_143409240_143434531_2	-1.10845	1.05783e-06	NR3C1	C03_CD8.SLC4A10	C10_CD4.CXCL13
chr5_59215969_59586328_2	1.74545	4.62838e-05	PDE4D	C03_CD8.SLC4A10	C10_CD4.CXCL13
chr3_146525648_146533469_2	1.32432	0.00127416	PLSCR1	C03_CD8.SLC4A10	C10_CD4.CXCL13
chr19_48874899_48875613_1	2.6973	2.95014e-08	PPP1R15A	C03_CD8.SLC4A10	C10_CD4.CXCL13
chr6_106095735_106099299_1	-1.84277	1.19188e-12	PRDM1	C03_CD8.SLC4A10	C10_CD4.CXCL13
chr6_106088450_106095614_1	-1.79753	2.61199e-12	PRDM1	C03_CD8.SLC4A10	C10_CD4.CXCL13
chr6_106086596_106088200_1	-1.9702	6.76241e-12	PRDM1	C03_CD8.SLC4A10	C10_CD4.CXCL13
chr16_53445930_53447041_1	1.04885	6.88176e-12	RBL2	C03_CD8.SLC4A10	C10_CD4.CXCL13
chr7_155700945_155706859_1	1.25182	0.00961876	RBM33	C03_CD8.SLC4A10	C10_CD4.CXCL13
chr10_78037305_78040203_1	1.57055	1.45628e-25	RPS24	C03_CD8.SLC4A10	C10_CD4.CXCL13
chr10_78040226_78040614_1	1.48373	7.28451e-24	RPS24	C03_CD8.SLC4A10	C10_CD4.CXCL13
chr10_78037305_78040614_1	-1.12959	4.92168e-14	RPS24	C03_CD8.SLC4A10	C10_CD4.CXCL13
chr10_100929998_100930975_1	1.04236	0.00287683	SLF2	C03_CD8.SLC4A10	C10_CD4.CXCL13
chr10_100916043_100916569_1	-1.27218	0.00287683	SLF2	C03_CD8.SLC4A10	C10_CD4.CXCL13
chr10_100926020_100929316_1	1.06833	0.00287683	SLF2	C03_CD8.SLC4A10	C10_CD4.CXCL13
chr10_100924973_100925948_1	1.05553	0.00287683	SLF2	C03_CD8.SLC4A10	C10_CD4.CXCL13
chr10_100913251_100915998_1	-1.18712	0.0029109	SLF2	C03_CD8.SLC4A10	C10_CD4.CXCL13
chr19_49101472_49102113_1	1.62834	6.92304e-05	SNRNP70	C03_CD8.SLC4A10	C10_CD4.CXCL13
chr19_49101472_49104633_1	-1.29309	0.00135321	SNRNP70	C03_CD8.SLC4A10	C10_CD4.CXCL13
chr16_50669149_50675769_2	-1.42162	0.000157717	SNX20	C03_CD8.SLC4A10	C10_CD4.CXCL13
chr16_50674075_50675769_2	1.20915	0.000868651	SNX20	C03_CD8.SLC4A10	C10_CD4.CXCL13
chr22_20056014_20061529_1	-1.30394	0.00957751	TANGO2	C03_CD8.SLC4A10	C10_CD4.CXCL13
chr2_161137064_161179613_1	-1.04245	0.00248391	TANK	C03_CD8.SLC4A10	C10_CD4.CXCL13
chr7_27793213_27794322_1	1.00478	4.89576e-08	TAX1BP1	C03_CD8.SLC4A10	C10_CD4.CXCL13
chr9_71685847_71686084_2	2.12104	6.07353e-09	TMEM2	C03_CD8.SLC4A10	C10_CD4.CXCL13
chr9_71685394_71685742_2	2.22418	7.07913e-06	TMEM2	C03_CD8.SLC4A10	C10_CD4.CXCL13
chr9_71750386_71768356_2	-1.95926	8.52479e-05	TMEM2	C03_CD8.SLC4A10	C10_CD4.CXCL13
chr5_119356122_119392815_1	-2.87108	4.48637e-20	TNFAIP8	C03_CD8.SLC4A10	C10_CD4.CXCL13
chr5_119333632_119392815_1	1.60807	0.00042925	TNFAIP8	C03_CD8.SLC4A10	C10_CD4.CXCL13
chr22_40178141_40246014_1	-1.40149	8.09572e-11	TNRC6B	C03_CD8.SLC4A10	C10_CD4.CXCL13
chr22_40251201_40261831_1	-1.14613	7.17739e-06	TNRC6B	C03_CD8.SLC4A10	C10_CD4.CXCL13
chr22_40246103_40251178_1	-1.12183	6.69642e-05	TNRC6B	C03_CD8.SLC4A10	C10_CD4.CXCL13
chr22_40262174_40264687_1	-1.09809	7.61713e-05	TNRC6B	C03_CD8.SLC4A10	C10_CD4.CXCL13
chr22_40044999_40117054_1	1.27904	8.42386e-05	TNRC6B	C03_CD8.SLC4A10	C10_CD4.CXCL13
chr22_40117129_40125771_1	1.16065	0.00046815	TNRC6B	C03_CD8.SLC4A10	C10_CD4.CXCL13
chr14_21492377_21492507_1	1.17999	0.00177075	TOX4	C03_CD8.SLC4A10	C10_CD4.CXCL13
chr14_21489404_21492295_1	1.07793	0.00177075	TOX4	C03_CD8.SLC4A10	C10_CD4.CXCL13
chr12_124913268_124913495_2	-1.007	3.39004e-09	UBC	C03_CD8.SLC4A10	C10_CD4.CXCL13
chr19_45517835_45517928_1	1.29835	0.000397183	VASP	C03_CD8.SLC4A10	C10_CD4.CXCL13
chr17_59838398_59839767_1	-1.12594	0.0025939	VMP1	C03_CD8.SLC4A10	C10_CD4.CXCL13
chr14_100369259_100375282_2	-1.04296	8.09692e-06	WARS	C03_CD8.SLC4A10	C10_CD4.CXCL13
chr17_82631023_82643948_2	1.15304	0.00711546	WDR45B	C03_CD8.SLC4A10	C10_CD4.CXCL13
chr3_49014117_49014209_1	-1.40245	0.00232391	WDR6	C03_CD8.SLC4A10	C10_CD4.CXCL13
chr13_19835690_19837655_2	1.62508	0.00601396	ZMYM5	C03_CD8.SLC4A10	C10_CD4.CXCL13
chr13_19825236_19835476_2	1.23128	0.00615268	ZMYM5	C03_CD8.SLC4A10	C10_CD4.CXCL13
chr15_72760528_72771782_2	1.10432	0.00495846	ADPGK	C03_CD8.SLC4A10	C11_CD4.GNLY
chr13_110906125_110910617_2	-1.25948	0.00352322	ANKRD10	C03_CD8.SLC4A10	C11_CD4.GNLY
chr13_110910771_110914724_2	-1.27945	0.00352322	ANKRD10	C03_CD8.SLC4A10	C11_CD4.GNLY
chr6_41940586_41941451_2	-1.0986	1.27545e-07	CCND3	C03_CD8.SLC4A10	C11_CD4.GNLY
chr2_201160943_201163834_1	-1.08246	1.06578e-06	CFLAR	C03_CD8.SLC4A10	C11_CD4.GNLY
chr8_17230849_17232426_2	1.0031	0.00113906	CNOT7	C03_CD8.SLC4A10	C11_CD4.GNLY
chr1_153933320_153933482_2	1.01119	0.00161397	DENND4B	C03_CD8.SLC4A10	C11_CD4.GNLY
chr1_153943131_153944057_2	-1.09718	0.00161397	DENND4B	C03_CD8.SLC4A10	C11_CD4.GNLY
chr1_153941290_153941373_2	-1.00968	0.00477767	DENND4B	C03_CD8.SLC4A10	C11_CD4.GNLY
chr1_24929853_24964513_2	1.72062	1.58115e-06	RUNX3	C03_CD8.SLC4A10	C11_CD4.GNLY
chr19_10515030_10517823_2	-1.07896	0.0071559	S1PR5	C03_CD8.SLC4A10	C11_CD4.GNLY
chr1_23967724_23971572_2	-1.10966	0.000600674	SRSF10	C03_CD8.SLC4A10	C11_CD4.GNLY
chr9_71685847_71686084_2	2.20844	2.78346e-06	TMEM2	C03_CD8.SLC4A10	C11_CD4.GNLY
chr9_71685394_71685742_2	2.04048	0.000685264	TMEM2	C03_CD8.SLC4A10	C11_CD4.GNLY
chr9_71750386_71768356_2	-1.99203	0.000685264	TMEM2	C03_CD8.SLC4A10	C11_CD4.GNLY
chr5_119333632_119392815_1	2.44257	3.59576e-09	TNFAIP8	C03_CD8.SLC4A10	C11_CD4.GNLY
chr5_119268908_119392815_1	-1.84092	3.75881e-07	TNFAIP8	C03_CD8.SLC4A10	C11_CD4.GNLY
chr15_85543956_85575130_1	-1.09249	5.01558e-20	AKAP13	C05_CD8.GZMK	C06_CD4.CCR7
chr15_85533881_85543771_1	-1.04518	8.91197e-19	AKAP13	C05_CD8.GZMK	C06_CD4.CCR7
chr15_85521576_85533583_1	-1.08485	8.94981e-19	AKAP13	C05_CD8.GZMK	C06_CD4.CCR7
chr12_57478758_57479090_2	1.73071	8.28732e-44	ARHGAP9	C05_CD8.GZMK	C06_CD4.CCR7
chr12_57477681_57478539_2	1.42016	5.33268e-38	ARHGAP9	C05_CD8.GZMK	C06_CD4.CCR7
chr2_200859747_200861237_2	-1.16752	1.70654e-26	CLK1	C05_CD8.GZMK	C06_CD4.CCR7
chr2_200860216_200861237_2	1.16109	3.4036e-25	CLK1	C05_CD8.GZMK	C06_CD4.CCR7
chr5_39202988_39270568_2	1.31937	2.59829e-59	FYB1	C05_CD8.GZMK	C06_CD4.CCR7
chr6_111780636_111793622_2	1.48683	3.9921e-42	FYN	C05_CD8.GZMK	C06_CD4.CCR7
chr22_37632516_37632600_1	2.02793	4.87457e-11	GGA1	C05_CD8.GZMK	C06_CD4.CCR7
chr22_37632166_37632404_1	1.42691	8.98147e-07	GGA1	C05_CD8.GZMK	C06_CD4.CCR7
chr22_37614275_37616921_1	-1.45795	9.28353e-06	GGA1	C05_CD8.GZMK	C06_CD4.CCR7
chr22_37608904_37614189_1	-1.08203	0.000209107	GGA1	C05_CD8.GZMK	C06_CD4.CCR7
chr10_1043394_1043998_2	-1.04674	0.00311657	IDI1	C05_CD8.GZMK	C06_CD4.CCR7
chr17_39777768_39777884_2	1.07845	2.69705e-06	IKZF3	C05_CD8.GZMK	C06_CD4.CCR7
chr15_88639077_88639342_1	1.20878	1.23219e-15	ISG20	C05_CD8.GZMK	C06_CD4.CCR7
chr12_8989718_8992205_1	1.48519	4.16197e-09	KLRG1	C05_CD8.GZMK	C06_CD4.CCR7
chr4_4268024_4268529_2	1.03297	0.00248603	LYAR	C05_CD8.GZMK	C06_CD4.CCR7
chr19_49560693_49580514_2	1.42125	5.98772e-24	NOSIP	C05_CD8.GZMK	C06_CD4.CCR7
chr1_39753053_39753286_1	1.24125	3.00298e-06	PPIE	C05_CD8.GZMK	C06_CD4.CCR7
chr6_107720994_107731973_2	-1.02197	8.09043e-05	SCML4	C05_CD8.GZMK	C06_CD4.CCR7
chr7_100881806_100882052_1	-1.11815	1.73017e-09	SRRT	C05_CD8.GZMK	C06_CD4.CCR7
chr7_100875329_100875572_1	-1.00246	6.386e-09	SRRT	C05_CD8.GZMK	C06_CD4.CCR7
chr17_76735159_76735771_2	-1.20809	2.63472e-09	SRSF2	C05_CD8.GZMK	C06_CD4.CCR7
chr17_76735876_76736153_2	-1.13104	2.63472e-09	SRSF2	C05_CD8.GZMK	C06_CD4.CCR7
chr11_124623234_124624930_1	-1.02458	0.000858116	TBRG1	C05_CD8.GZMK	C06_CD4.CCR7
chr5_119333632_119392815_1	-2.18324	2.05941e-13	TNFAIP8	C05_CD8.GZMK	C06_CD4.CCR7
chr5_119268908_119392815_1	1.28138	7.7073e-06	TNFAIP8	C05_CD8.GZMK	C06_CD4.CCR7
chr4_86948572_87046165_1	1.39711	0.00107524	AFF1	C07_CD4.FOXP3	C04_CD8.LAYN
chr12_57478758_57479090_2	-2.45262	1.5977e-42	ARHGAP9	C07_CD4.FOXP3	C04_CD8.LAYN
chr12_57477681_57478539_2	-2.0147	9.82776e-36	ARHGAP9	C07_CD4.FOXP3	C04_CD8.LAYN
chr17_48895335_48895654_1	-1.04986	2.61721e-05	ATP5G1	C07_CD4.FOXP3	C04_CD8.LAYN
chr11_62617348_62620496_2	-1.12464	0.00747635	B3GAT3	C07_CD4.FOXP3	C04_CD8.LAYN
chr2_201274954_201276826_1	1.59677	6.94894e-19	CASP8	C07_CD4.FOXP3	C04_CD8.LAYN
chr2_201272943_201274888_1	1.50303	2.01787e-14	CASP8	C07_CD4.FOXP3	C04_CD8.LAYN
chr2_201272777_201272897_1	1.33985	2.85985e-11	CASP8	C07_CD4.FOXP3	C04_CD8.LAYN
chr2_201277105_201284815_1	1.10821	3.20692e-08	CASP8	C07_CD4.FOXP3	C04_CD8.LAYN
chr6_41940586_41941451_2	-2.06558	1.3524e-20	CCND3	C07_CD4.FOXP3	C04_CD8.LAYN
chr6_41937395_42048500_2	1.06875	5.11375e-06	CCND3	C07_CD4.FOXP3	C04_CD8.LAYN
chr3_87245909_87249874_1	1.0988	0.000413496	CHMP2B	C07_CD4.FOXP3	C04_CD8.LAYN
chr3_87249978_87253403_1	1.14688	0.0015103	CHMP2B	C07_CD4.FOXP3	C04_CD8.LAYN
chr3_87253511_87253711_1	1.08153	0.00183815	CHMP2B	C07_CD4.FOXP3	C04_CD8.LAYN
chr2_200859747_200861237_2	1.7469	6.06379e-32	CLK1	C07_CD4.FOXP3	C04_CD8.LAYN
chr2_200860216_200861237_2	-1.8527	1.77261e-31	CLK1	C07_CD4.FOXP3	C04_CD8.LAYN
chr2_200859747_200860124_2	-1.64378	3.16869e-29	CLK1	C07_CD4.FOXP3	C04_CD8.LAYN
chr5_178617435_178618555_2	-1.8225	9.38607e-10	CLK4	C07_CD4.FOXP3	C04_CD8.LAYN
chr5_178616949_178617343_2	-1.72755	3.29546e-09	CLK4	C07_CD4.FOXP3	C04_CD8.LAYN
chr5_178618779_178623255_2	-1.20672	2.08044e-05	CLK4	C07_CD4.FOXP3	C04_CD8.LAYN
chr16_80997430_81006733_2	-1.16478	9.96152e-06	CMC2	C07_CD4.FOXP3	C04_CD8.LAYN
chr9_121088544_121090274_1	-1.10513	1.62396e-06	CNTRL	C07_CD4.FOXP3	C04_CD8.LAYN
chr9_121090406_121094887_1	-1.04516	8.6888e-06	CNTRL	C07_CD4.FOXP3	C04_CD8.LAYN
chr11_67438502_67438670_2	2.79212	2.80478e-23	CORO1B	C07_CD4.FOXP3	C04_CD8.LAYN
chr11_67438502_67438631_2	-3.40348	7.99162e-21	CORO1B	C07_CD4.FOXP3	C04_CD8.LAYN
chr11_67438950_67439785_2	2.59476	1.08207e-19	CORO1B	C07_CD4.FOXP3	C04_CD8.LAYN
chr11_67439844_67440117_2	2.05125	6.35791e-11	CORO1B	C07_CD4.FOXP3	C04_CD8.LAYN
chr2_203871488_203872707_1	-1.12462	0.00241291	CTLA4	C07_CD4.FOXP3	C04_CD8.LAYN
chr15_48331796_48332267_1	1.32733	5.03613e-05	DUT	C07_CD4.FOXP3	C04_CD8.LAYN
chr13_40982283_40982857_2	-1.09426	1.16483e-08	ELF1	C07_CD4.FOXP3	C04_CD8.LAYN
chr1_28887211_28987447_1	-1.50446	2.88812e-10	EPB41	C07_CD4.FOXP3	C04_CD8.LAYN
chr1_28914769_28987430_1	1.44139	3.38231e-05	EPB41	C07_CD4.FOXP3	C04_CD8.LAYN
chr10_32305932_32346762_2	-1.71927	5.80078e-06	EPC1	C07_CD4.FOXP3	C04_CD8.LAYN
chr10_32305932_32378490_2	1.3512	0.000993435	EPC1	C07_CD4.FOXP3	C04_CD8.LAYN
chr17_73209769_73232085_2	-1.12482	0.00685551	FAM104A	C07_CD4.FOXP3	C04_CD8.LAYN
chr6_111780636_111793622_2	-2.24972	4.73393e-42	FYN	C07_CD4.FOXP3	C04_CD8.LAYN
chr6_111720063_111780565_2	-1.09421	1.06735e-11	FYN	C07_CD4.FOXP3	C04_CD8.LAYN
chr15_34553957_34582749_2	-1.07874	8.61615e-08	GOLGA8B	C07_CD4.FOXP3	C04_CD8.LAYN
chr12_21506977_21508382_1	-1.63123	0.000291486	GOLT1B	C07_CD4.FOXP3	C04_CD8.LAYN
chr17_39792934_39829386_2	-1.24037	3.49444e-10	IKZF3	C07_CD4.FOXP3	C04_CD8.LAYN
chr17_39829489_39832097_2	-1.16976	7.87785e-09	IKZF3	C07_CD4.FOXP3	C04_CD8.LAYN
chr17_39832152_39864119_2	-1.01081	1.83957e-08	IKZF3	C07_CD4.FOXP3	C04_CD8.LAYN
chr5_76543555_76562395_1	-1.13938	9.88146e-08	IQGAP2	C07_CD4.FOXP3	C04_CD8.LAYN
chr7_1936898_1940087_2	1.45143	2.17229e-05	MAD1L1	C07_CD4.FOXP3	C04_CD8.LAYN
chr2_111344238_111367486_2	1.5678	1.02805e-07	MIR4435-2HG	C07_CD4.FOXP3	C04_CD8.LAYN
chr2_111429621_111494884_2	-1.82644	7.74956e-06	MIR4435-2HG	C07_CD4.FOXP3	C04_CD8.LAYN
chr2_111367576_111494884_2	1.2281	0.0080404	MIR4435-2HG	C07_CD4.FOXP3	C04_CD8.LAYN
chrX_11759876_11760402_1	-1.01816	0.000955382	MSL3	C07_CD4.FOXP3	C04_CD8.LAYN
chr2_191682018_191682491_1	1.16354	0.000729156	NABP1	C07_CD4.FOXP3	C04_CD8.LAYN
chr3_196939433_196942425_2	-1.07288	0.00220199	NCBP2	C07_CD4.FOXP3	C04_CD8.LAYN
chr19_49560693_49580514_2	-1.14169	9.29648e-09	NOSIP	C07_CD4.FOXP3	C04_CD8.LAYN
chr8_38348216_38359312_2	1.32178	5.11452e-07	NSD3	C07_CD4.FOXP3	C04_CD8.LAYN
chr8_38348216_38381798_2	-1.04568	0.00515279	NSD3	C07_CD4.FOXP3	C04_CD8.LAYN
chr16_88716120_88716197_2	-1.45581	0.000306141	PIEZO1	C07_CD4.FOXP3	C04_CD8.LAYN
chr6_106086596_106088200_1	-2.80202	1.01397e-26	PRDM1	C07_CD4.FOXP3	C04_CD8.LAYN
chr6_106088450_106095614_1	-2.51538	9.19026e-23	PRDM1	C07_CD4.FOXP3	C04_CD8.LAYN
chr6_106095735_106099299_1	-2.37772	1.56559e-20	PRDM1	C07_CD4.FOXP3	C04_CD8.LAYN
chr6_106099095_106099299_1	1.78579	5.70036e-11	PRDM1	C07_CD4.FOXP3	C04_CD8.LAYN
chr6_106099553_106104824_1	1.12874	3.49546e-07	PRDM1	C07_CD4.FOXP3	C04_CD8.LAYN
chr1_103534858_103535329_1	1.11277	0.00202086	RNPC3	C07_CD4.FOXP3	C04_CD8.LAYN
chr9_89319798_89325426_1	-1.01515	0.00382002	SECISBP2	C07_CD4.FOXP3	C04_CD8.LAYN
chr9_128684008_128691169_1	-1.15311	1.33103e-05	SET	C07_CD4.FOXP3	C04_CD8.LAYN
chr20_1630307_1649051_2	-1.22033	1.81308e-06	SIRPG	C07_CD4.FOXP3	C04_CD8.LAYN
chr1_160496394_160523143_2	-1.01935	1.26208e-05	SLAMF6	C07_CD4.FOXP3	C04_CD8.LAYN
chr19_49101472_49102113_1	1.75757	1.36472e-07	SNRNP70	C07_CD4.FOXP3	C04_CD8.LAYN
chr19_49101472_49104633_1	-1.31991	5.0956e-05	SNRNP70	C07_CD4.FOXP3	C04_CD8.LAYN
chr17_76735876_76736153_2	1.86722	6.26941e-18	SRSF2	C07_CD4.FOXP3	C04_CD8.LAYN
chr17_76735159_76735771_2	1.95825	5.0856e-17	SRSF2	C07_CD4.FOXP3	C04_CD8.LAYN
chr17_76735159_76736153_2	-1.76521	5.89074e-11	SRSF2	C07_CD4.FOXP3	C04_CD8.LAYN
chr7_74883836_74884143_2	1.04198	0.00405869	STAG3L2	C07_CD4.FOXP3	C04_CD8.LAYN
chr11_134252917_134253226_2	-1.04092	0.000598563	THYN1	C07_CD4.FOXP3	C04_CD8.LAYN
chr9_35725322_35725564_2	-1.01681	0.0014925	TLN1	C07_CD4.FOXP3	C04_CD8.LAYN
chr9_35724960_35725223_2	-1.01714	0.0014925	TLN1	C07_CD4.FOXP3	C04_CD8.LAYN
chr5_119333632_119392815_1	1.44841	0.00462861	TNFAIP8	C07_CD4.FOXP3	C04_CD8.LAYN
chr3_49014117_49014209_1	-1.06798	0.00615125	WDR6	C07_CD4.FOXP3	C04_CD8.LAYN
chr10_114491879_114545004_2	1.02582	3.62237e-07	ABLIM1	C07_CD4.FOXP3	C05_CD8.GZMK
chr10_114547777_114571296_2	1.07614	3.62237e-07	ABLIM1	C07_CD4.FOXP3	C05_CD8.GZMK
chr10_114545099_114547649_2	1.02079	3.62237e-07	ABLIM1	C07_CD4.FOXP3	C05_CD8.GZMK
chr10_114575600_114601826_2	1.01964	3.62237e-07	ABLIM1	C07_CD4.FOXP3	C05_CD8.GZMK
chr10_114571407_114575415_2	1.05548	3.62237e-07	ABLIM1	C07_CD4.FOXP3	C05_CD8.GZMK
chr10_114491879_114526659_2	-1.1241	1.20581e-06	ABLIM1	C07_CD4.FOXP3	C05_CD8.GZMK
chr12_57478758_57479090_2	-1.42595	2.33264e-13	ARHGAP9	C07_CD4.FOXP3	C05_CD8.GZMK
chr12_57477681_57478539_2	-1.16563	1.43996e-11	ARHGAP9	C07_CD4.FOXP3	C05_CD8.GZMK
chr10_62049484_62050887_1	1.57143	4.79723e-11	ARID5B	C07_CD4.FOXP3	C05_CD8.GZMK
chr10_61902414_61940182_1	-1.01543	1.90161e-05	ARID5B	C07_CD4.FOXP3	C05_CD8.GZMK
chr21_17795271_17796581_2	1.03628	0.00651386	C21orf91	C07_CD4.FOXP3	C05_CD8.GZMK
chr19_48221856_48230437_2	1.08328	0.00067794	CARD8	C07_CD4.FOXP3	C05_CD8.GZMK
chr2_201274954_201276826_1	1.04658	1.06172e-09	CASP8	C07_CD4.FOXP3	C05_CD8.GZMK
chr3_56616054_56617111_1	1.57117	8.53768e-09	CCDC66	C07_CD4.FOXP3	C05_CD8.GZMK
chr3_56615273_56615921_1	1.34269	5.98874e-07	CCDC66	C07_CD4.FOXP3	C05_CD8.GZMK
chr3_56557254_56558845_1	-1.49495	5.98874e-07	CCDC66	C07_CD4.FOXP3	C05_CD8.GZMK
chr3_56619528_56619776_1	1.04544	9.44656e-06	CCDC66	C07_CD4.FOXP3	C05_CD8.GZMK
chr3_56594029_56613588_1	1.24907	1.30133e-05	CCDC66	C07_CD4.FOXP3	C05_CD8.GZMK
chr3_56613751_56615127_1	1.09749	0.000114252	CCDC66	C07_CD4.FOXP3	C05_CD8.GZMK
chr3_56564126_56566593_1	-1.20118	0.000191899	CCDC66	C07_CD4.FOXP3	C05_CD8.GZMK
chr1_151055127_151055676_2	1.1073	2.11437e-05	CDC42SE1	C07_CD4.FOXP3	C05_CD8.GZMK
chr2_200859747_200861237_2	1.83307	1.46637e-41	CLK1	C07_CD4.FOXP3	C05_CD8.GZMK
chr2_200860216_200861237_2	-1.42152	2.74717e-19	CLK1	C07_CD4.FOXP3	C05_CD8.GZMK
chr2_200859747_200860124_2	-1.09887	2.11014e-14	CLK1	C07_CD4.FOXP3	C05_CD8.GZMK
chr5_178617435_178618555_2	-1.12063	0.00099713	CLK4	C07_CD4.FOXP3	C05_CD8.GZMK
chr11_67438502_67438670_2	3.48541	1.38915e-32	CORO1B	C07_CD4.FOXP3	C05_CD8.GZMK
chr11_67438950_67439785_2	3.48221	1.90468e-32	CORO1B	C07_CD4.FOXP3	C05_CD8.GZMK
chr11_67438502_67438631_2	-4.26921	3.85087e-32	CORO1B	C07_CD4.FOXP3	C05_CD8.GZMK
chr11_67439844_67440117_2	2.92436	5.15313e-22	CORO1B	C07_CD4.FOXP3	C05_CD8.GZMK
chr13_40982283_40982857_2	-1.02113	2.24273e-08	ELF1	C07_CD4.FOXP3	C05_CD8.GZMK
chrX_154380020_154380233_1	1.21607	0.00108797	EMD	C07_CD4.FOXP3	C05_CD8.GZMK
chr10_32305932_32346762_2	-1.30211	0.00117933	EPC1	C07_CD4.FOXP3	C05_CD8.GZMK
chr5_39202988_39270568_2	-1.29403	5.29689e-24	FYB1	C07_CD4.FOXP3	C05_CD8.GZMK
chr6_111780636_111793622_2	-1.52298	1.39626e-20	FYN	C07_CD4.FOXP3	C05_CD8.GZMK
chr2_95106458_95108174_2	1.02652	0.000913646	MRPS5	C07_CD4.FOXP3	C05_CD8.GZMK
chr2_191682018_191682491_1	1.34858	1.12935e-06	NABP1	C07_CD4.FOXP3	C05_CD8.GZMK
chr2_191682018_191683728_1	-1.16115	7.11315e-05	NABP1	C07_CD4.FOXP3	C05_CD8.GZMK
chr16_69626529_69647027_1	-1.07929	0.00210204	NFAT5	C07_CD4.FOXP3	C05_CD8.GZMK
chr16_69568549_69626402_1	-1.02769	0.00383207	NFAT5	C07_CD4.FOXP3	C05_CD8.GZMK
chr8_38348216_38359312_2	1.24174	1.12758e-08	NSD3	C07_CD4.FOXP3	C05_CD8.GZMK
chr3_170145522_170149085_2	1.14575	5.52885e-06	PHC3	C07_CD4.FOXP3	C05_CD8.GZMK
chr3_170136666_170145422_2	1.11665	5.52885e-06	PHC3	C07_CD4.FOXP3	C05_CD8.GZMK
chr9_19119832_19120879_2	1.21308	7.89311e-05	PLIN2	C07_CD4.FOXP3	C05_CD8.GZMK
chr9_19118456_19119649_2	1.08576	0.000431559	PLIN2	C07_CD4.FOXP3	C05_CD8.GZMK
chr1_39753053_39753286_1	-1.14983	0.000510888	PPIE	C07_CD4.FOXP3	C05_CD8.GZMK
chr4_56908214_56910629_1	1.24938	0.00138315	REST	C07_CD4.FOXP3	C05_CD8.GZMK
chr3_15304232_15330503_2	1.42832	1.38016e-05	SH3BP5	C07_CD4.FOXP3	C05_CD8.GZMK
chr3_15330567_15332270_2	1.23291	8.0394e-05	SH3BP5	C07_CD4.FOXP3	C05_CD8.GZMK
chr17_76735876_76736153_2	1.18899	6.79191e-07	SRSF2	C07_CD4.FOXP3	C05_CD8.GZMK
chr17_76735159_76735771_2	1.20995	1.06099e-06	SRSF2	C07_CD4.FOXP3	C05_CD8.GZMK
chr5_146463794_146469543_1	-1.08153	0.00051895	TCERG1	C07_CD4.FOXP3	C05_CD8.GZMK
chr5_119333632_119392815_1	1.61002	3.6609e-06	TNFAIP8	C07_CD4.FOXP3	C05_CD8.GZMK
chr5_119268908_119392815_1	-1.13476	0.00133938	TNFAIP8	C07_CD4.FOXP3	C05_CD8.GZMK
chr15_85533881_85543771_1	-1.048	4.27437e-09	AKAP13	C08_CD4.CTLA4	C01_CD8.LEF1
chr15_85645955_85655416_1	1.15759	2.35569e-08	AKAP13	C08_CD4.CTLA4	C01_CD8.LEF1
chr15_85639450_85645817_1	1.17005	2.35569e-08	AKAP13	C08_CD4.CTLA4	C01_CD8.LEF1
chr15_85583165_85585701_1	1.00719	5.99295e-08	AKAP13	C08_CD4.CTLA4	C01_CD8.LEF1
chr15_85585824_85639373_1	1.07292	1.3986e-07	AKAP13	C08_CD4.CTLA4	C01_CD8.LEF1
chr15_85664756_85669721_1	1.06192	1.70483e-07	AKAP13	C08_CD4.CTLA4	C01_CD8.LEF1
chr14_20455395_20455577_1	1.16417	0.00171959	APEX1	C08_CD4.CTLA4	C01_CD8.LEF1
chr12_57477681_57478539_2	1.29233	4.44831e-10	ARHGAP9	C08_CD4.CTLA4	C01_CD8.LEF1
chr12_57478758_57479090_2	1.36121	4.44831e-10	ARHGAP9	C08_CD4.CTLA4	C01_CD8.LEF1
chr10_62049484_62050887_1	2.04761	1.1183e-07	ARID5B	C08_CD4.CTLA4	C01_CD8.LEF1
chr10_62051001_62057116_1	1.0046	7.80452e-05	ARID5B	C08_CD4.CTLA4	C01_CD8.LEF1
chr10_62069798_62085701_1	1.00777	0.000561216	ARID5B	C08_CD4.CTLA4	C01_CD8.LEF1
chr10_61902414_61940182_1	-1.24477	0.000654855	ARID5B	C08_CD4.CTLA4	C01_CD8.LEF1
chr10_61940409_62000090_1	-1.0842	0.00356895	ARID5B	C08_CD4.CTLA4	C01_CD8.LEF1
chr1_154214575_154220341_2	1.03263	0.00850652	C1orf43	C08_CD4.CTLA4	C01_CD8.LEF1
chr22_24156077_24164399_1	-2.11448	4.0209e-08	CABIN1	C08_CD4.CTLA4	C01_CD8.LEF1
chr22_24165627_24166638_1	-1.91288	0.000288267	CABIN1	C08_CD4.CTLA4	C01_CD8.LEF1
chr22_24164564_24165529_1	-1.74667	0.000544926	CABIN1	C08_CD4.CTLA4	C01_CD8.LEF1
chr22_24043085_24049090_1	1.21959	0.00093686	CABIN1	C08_CD4.CTLA4	C01_CD8.LEF1
chr22_24049221_24050824_1	1.21596	0.000984799	CABIN1	C08_CD4.CTLA4	C01_CD8.LEF1
chr22_24050975_24054872_1	1.07748	0.00143213	CABIN1	C08_CD4.CTLA4	C01_CD8.LEF1
chr22_24036182_24038347_1	1.11329	0.00143213	CABIN1	C08_CD4.CTLA4	C01_CD8.LEF1
chr22_24035521_24036088_1	1.04202	0.00143213	CABIN1	C08_CD4.CTLA4	C01_CD8.LEF1
chr11_3015850_3017105_2	1.4573	1.30359e-15	CARS	C08_CD4.CTLA4	C01_CD8.LEF1
chr11_3012277_3015780_2	1.37092	2.11755e-14	CARS	C08_CD4.CTLA4	C01_CD8.LEF1
chr11_3017955_3018407_2	1.45992	1.11527e-13	CARS	C08_CD4.CTLA4	C01_CD8.LEF1
chr11_3017296_3017856_2	1.41546	4.82563e-13	CARS	C08_CD4.CTLA4	C01_CD8.LEF1
chr11_3038200_3039193_2	1.27522	4.82563e-13	CARS	C08_CD4.CTLA4	C01_CD8.LEF1
chr11_3018512_3018619_2	1.34027	2.20716e-12	CARS	C08_CD4.CTLA4	C01_CD8.LEF1
chr11_3006960_3012194_2	1.25632	4.00389e-12	CARS	C08_CD4.CTLA4	C01_CD8.LEF1
chr11_3029085_3029302_2	1.23427	7.63803e-12	CARS	C08_CD4.CTLA4	C01_CD8.LEF1
chr11_3029444_3038049_2	1.23568	7.77694e-12	CARS	C08_CD4.CTLA4	C01_CD8.LEF1
chr11_3039293_3039834_2	1.19583	4.05816e-11	CARS	C08_CD4.CTLA4	C01_CD8.LEF1
chr6_41940586_41941451_2	1.78161	3.16979e-14	CCND3	C08_CD4.CTLA4	C01_CD8.LEF1
chr6_41940586_42048500_2	-1.13897	5.0233e-07	CCND3	C08_CD4.CTLA4	C01_CD8.LEF1
chr6_41937395_42048500_2	-1.21049	9.24953e-07	CCND3	C08_CD4.CTLA4	C01_CD8.LEF1
chr2_201145433_201149002_1	-1.17803	1.96059e-05	CFLAR	C08_CD4.CTLA4	C01_CD8.LEF1
chr2_201140440_201141373_1	1.32029	3.73684e-05	CFLAR	C08_CD4.CTLA4	C01_CD8.LEF1
chr2_201149053_201149753_1	-1.03607	8.81557e-05	CFLAR	C08_CD4.CTLA4	C01_CD8.LEF1
chr2_200859747_200861237_2	-1.11735	3.16888e-16	CLK1	C08_CD4.CTLA4	C01_CD8.LEF1
chr2_200860216_200861237_2	1.27782	5.36658e-14	CLK1	C08_CD4.CTLA4	C01_CD8.LEF1
chr2_200859747_200860124_2	1.11244	2.05865e-12	CLK1	C08_CD4.CTLA4	C01_CD8.LEF1
chr5_178616949_178618555_2	-1.38179	2.53169e-06	CLK4	C08_CD4.CTLA4	C01_CD8.LEF1
chr5_178617435_178618555_2	1.32058	0.000386151	CLK4	C08_CD4.CTLA4	C01_CD8.LEF1
chr5_178616949_178617343_2	1.12891	0.00246799	CLK4	C08_CD4.CTLA4	C01_CD8.LEF1
chr11_88309319_88312387_2	1.34469	3.56066e-17	CTSC	C08_CD4.CTLA4	C01_CD8.LEF1
chr11_88294509_88296132_2	1.51329	6.75625e-16	CTSC	C08_CD4.CTLA4	C01_CD8.LEF1
chr11_88312555_88334936_2	1.27024	3.51849e-15	CTSC	C08_CD4.CTLA4	C01_CD8.LEF1
chr11_88300646_88309162_2	1.22754	2.2725e-14	CTSC	C08_CD4.CTLA4	C01_CD8.LEF1
chr11_88296265_88300529_2	1.28449	6.49714e-13	CTSC	C08_CD4.CTLA4	C01_CD8.LEF1
chr2_224931669_225042251_2	-1.13053	1.4354e-13	DOCK10	C08_CD4.CTLA4	C01_CD8.LEF1
chr1_28887211_28987447_1	1.00734	0.000423106	EPB41	C08_CD4.CTLA4	C01_CD8.LEF1
chr2_53808461_53809213_1	1.07425	0.0014955	ERLEC1	C08_CD4.CTLA4	C01_CD8.LEF1
chr12_112013610_112022149_1	-1.35817	0.000115816	ERP29	C08_CD4.CTLA4	C01_CD8.LEF1
chr10_14553388_14571762_2	-1.55757	1.50764e-10	FAM107B	C08_CD4.CTLA4	C01_CD8.LEF1
chr10_14530516_14571762_2	-1.31239	1.79597e-07	FAM107B	C08_CD4.CTLA4	C01_CD8.LEF1
chr10_14530516_14604239_2	1.57798	6.66185e-07	FAM107B	C08_CD4.CTLA4	C01_CD8.LEF1
chr6_53081099_53082503_1	1.30702	0.000713498	FBXO9	C08_CD4.CTLA4	C01_CD8.LEF1
chr6_53078899_53080967_1	1.09811	0.00564993	FBXO9	C08_CD4.CTLA4	C01_CD8.LEF1
chr4_189952288_189957397_1	-1.67065	0.00213159	FRG1	C08_CD4.CTLA4	C01_CD8.LEF1
chr4_189952288_189953067_1	1.19029	0.00213159	FRG1	C08_CD4.CTLA4	C01_CD8.LEF1
chr4_189943273_189952161_1	1.16628	0.00213159	FRG1	C08_CD4.CTLA4	C01_CD8.LEF1
chr4_189953126_189955036_1	1.12022	0.00213159	FRG1	C08_CD4.CTLA4	C01_CD8.LEF1
chr4_189955152_189957397_1	1.10293	0.00213159	FRG1	C08_CD4.CTLA4	C01_CD8.LEF1
chr1_89263949_89264685_2	1.18545	2.26418e-10	GBP5	C08_CD4.CTLA4	C01_CD8.LEF1
chr1_89262786_89263735_2	1.07023	1.31486e-09	GBP5	C08_CD4.CTLA4	C01_CD8.LEF1
chr1_89262402_89262682_2	1.24654	1.31486e-09	GBP5	C08_CD4.CTLA4	C01_CD8.LEF1
chr1_89260818_89262219_2	1.15345	3.74895e-09	GBP5	C08_CD4.CTLA4	C01_CD8.LEF1
chr1_89264967_89266345_2	1.11085	3.74895e-09	GBP5	C08_CD4.CTLA4	C01_CD8.LEF1
chr15_34391266_34391352_2	1.14219	0.00285988	GOLGA8A	C08_CD4.CTLA4	C01_CD8.LEF1
chr6_79201727_79202275_2	1.31049	9.32491e-06	HMGN3	C08_CD4.CTLA4	C01_CD8.LEF1
chr2_177219315_177219407_1	1.30912	4.69629e-06	HNRNPA3	C08_CD4.CTLA4	C01_CD8.LEF1
chr2_177219160_177219246_1	1.07487	0.000188447	HNRNPA3	C08_CD4.CTLA4	C01_CD8.LEF1
chr7_76303077_76303801_1	3.00431	1.52597e-26	HSPB1	C08_CD4.CTLA4	C01_CD8.LEF1
chr15_88639077_88639342_1	1.43962	9.82653e-18	ISG20	C08_CD4.CTLA4	C01_CD8.LEF1
chr11_67240370_67243008_1	1.40252	0.000613878	KDM2A	C08_CD4.CTLA4	C01_CD8.LEF1
chr11_118474316_118476804_1	1.36104	0.00988083	KMT2A	C08_CD4.CTLA4	C01_CD8.LEF1
chr11_118480239_118481714_1	1.27173	0.00988083	KMT2A	C08_CD4.CTLA4	C01_CD8.LEF1
chr1_25562717_25563069_1	1.49707	3.9529e-06	LDLRAP1	C08_CD4.CTLA4	C01_CD8.LEF1
chr1_25557268_25562643_1	1.46808	8.38365e-06	LDLRAP1	C08_CD4.CTLA4	C01_CD8.LEF1
chr1_25562979_25563069_1	-1.41508	9.36273e-06	LDLRAP1	C08_CD4.CTLA4	C01_CD8.LEF1
chr1_25554973_25557152_1	1.36871	1.15676e-05	LDLRAP1	C08_CD4.CTLA4	C01_CD8.LEF1
chr1_25543787_25553921_1	1.08352	3.04249e-05	LDLRAP1	C08_CD4.CTLA4	C01_CD8.LEF1
chr1_25554065_25554859_1	1.18709	9.84749e-05	LDLRAP1	C08_CD4.CTLA4	C01_CD8.LEF1
chr19_2324197_2328386_2	1.11555	0.000523709	LSM7	C08_CD4.CTLA4	C01_CD8.LEF1
chr4_4268024_4268529_2	-2.05323	6.55628e-05	LYAR	C08_CD4.CTLA4	C01_CD8.LEF1
chr4_4279531_4279641_2	1.03757	0.00639786	LYAR	C08_CD4.CTLA4	C01_CD8.LEF1
chr4_4279750_4281782_2	1.01573	0.00639786	LYAR	C08_CD4.CTLA4	C01_CD8.LEF1
chr19_49560693_49580514_2	1.99246	1.26582e-29	NOSIP	C08_CD4.CTLA4	C01_CD8.LEF1
chr10_121959596_121960357_2	1.25469	1.09958e-05	NSMCE4A	C08_CD4.CTLA4	C01_CD8.LEF1
chr10_121959411_121959500_2	1.07072	4.10005e-05	NSMCE4A	C08_CD4.CTLA4	C01_CD8.LEF1
chr17_75131106_75131180_2	1.43874	0.000874843	NT5C	C08_CD4.CTLA4	C01_CD8.LEF1
chr12_76450989_76459858_2	-1.00168	0.00339384	OSBPL8	C08_CD4.CTLA4	C01_CD8.LEF1
chr5_50666070_50667084_1	-1.38162	1.03645e-17	PARP8	C08_CD4.CTLA4	C01_CD8.LEF1
chr2_241115414_241122731_2	1.17418	0.00112197	PASK	C08_CD4.CTLA4	C01_CD8.LEF1
chr2_241122900_241123948_2	1.05529	0.00112197	PASK	C08_CD4.CTLA4	C01_CD8.LEF1
chr2_241108301_241112239_2	-1.14103	0.00136644	PASK	C08_CD4.CTLA4	C01_CD8.LEF1
chr2_241115178_241115287_2	1.11468	0.00136644	PASK	C08_CD4.CTLA4	C01_CD8.LEF1
chr2_241112440_241115042_2	1.11494	0.00144	PASK	C08_CD4.CTLA4	C01_CD8.LEF1
chr12_47216265_47216383_2	1.23041	2.99691e-12	PCED1B-AS1	C08_CD4.CTLA4	C01_CD8.LEF1
chr6_63636151_63646526_1	-1.11075	0.00252602	PHF3	C08_CD4.CTLA4	C01_CD8.LEF1
chr16_22308226_22308924_1	1.05014	0.00351067	POLR3E	C08_CD4.CTLA4	C01_CD8.LEF1
chr5_65579614_65583037_1	1.10387	0.00671075	PPWD1	C08_CD4.CTLA4	C01_CD8.LEF1
chr10_6583919_6584117_1	-2.37282	4.81991e-06	PRKCQ-AS1	C08_CD4.CTLA4	C01_CD8.LEF1
chr10_6580928_6583675_1	1.73468	0.00114889	PRKCQ-AS1	C08_CD4.CTLA4	C01_CD8.LEF1
chr10_6582202_6583675_1	1.51434	0.00469187	PRKCQ-AS1	C08_CD4.CTLA4	C01_CD8.LEF1
chr10_6580928_6582137_1	1.47969	0.00469187	PRKCQ-AS1	C08_CD4.CTLA4	C01_CD8.LEF1
chr1_108696338_108698603_1	1.78396	8.50524e-10	PRPF38B	C08_CD4.CTLA4	C01_CD8.LEF1
chr1_198692374_198703297_1	1.85074	6.42625e-118	PTPRC	C08_CD4.CTLA4	C01_CD8.LEF1
chr1_198699705_198702386_1	-1.20079	9.71855e-101	PTPRC	C08_CD4.CTLA4	C01_CD8.LEF1
chr1_198702531_198703297_1	-1.29205	3.72728e-100	PTPRC	C08_CD4.CTLA4	C01_CD8.LEF1
chr1_198692374_198696711_1	-1.05172	1.34989e-79	PTPRC	C08_CD4.CTLA4	C01_CD8.LEF1
chrX_23783884_23785327_1	1.99101	9.53402e-26	SAT1	C08_CD4.CTLA4	C01_CD8.LEF1
chr6_107720994_107731973_2	-2.39883	1.72916e-06	SCML4	C08_CD4.CTLA4	C01_CD8.LEF1
chr6_107749814_107824125_2	1.42344	4.58402e-05	SCML4	C08_CD4.CTLA4	C01_CD8.LEF1
chr6_107746890_107749683_2	1.86826	4.58402e-05	SCML4	C08_CD4.CTLA4	C01_CD8.LEF1
chr6_107720994_107744948_2	1.47521	0.00475872	SCML4	C08_CD4.CTLA4	C01_CD8.LEF1
chr6_107745144_107746688_2	1.32927	0.00748499	SCML4	C08_CD4.CTLA4	C01_CD8.LEF1
chr3_48469844_48479176_2	1.40617	1.8789e-09	SHISA5	C08_CD4.CTLA4	C01_CD8.LEF1
chr3_48479258_48501136_2	1.10024	1.16505e-08	SHISA5	C08_CD4.CTLA4	C01_CD8.LEF1
chr3_48469844_48473009_2	-1.04963	6.03768e-06	SHISA5	C08_CD4.CTLA4	C01_CD8.LEF1
chr11_406060_406348_2	1.18369	4.385e-05	SIGIRR	C08_CD4.CTLA4	C01_CD8.LEF1
chr1_160610799_160612487_2	1.00103	0.00625182	SLAMF1	C08_CD4.CTLA4	C01_CD8.LEF1
chr1_160634898_160637190_2	1.0147	0.00625182	SLAMF1	C08_CD4.CTLA4	C01_CD8.LEF1
chr4_118278793_118279388_1	-1.13838	0.00277039	SNHG8	C08_CD4.CTLA4	C01_CD8.LEF1
chr19_49101472_49102113_1	-1.93894	6.40345e-12	SNRNP70	C08_CD4.CTLA4	C01_CD8.LEF1
chr19_49101472_49104633_1	1.81562	4.2942e-11	SNRNP70	C08_CD4.CTLA4	C01_CD8.LEF1
chr19_49104736_49107624_1	1.09532	6.2183e-05	SNRNP70	C08_CD4.CTLA4	C01_CD8.LEF1
chr15_101285802_101286213_2	1.22453	0.000134819	SNRPA1	C08_CD4.CTLA4	C01_CD8.LEF1
chr15_101286294_101286907_2	1.19294	0.000172541	SNRPA1	C08_CD4.CTLA4	C01_CD8.LEF1
chr16_50674075_50675769_2	1.53944	0.000388198	SNX20	C08_CD4.CTLA4	C01_CD8.LEF1
chr1_23975078_23978712_2	1.20354	0.000372254	SRSF10	C08_CD4.CTLA4	C01_CD8.LEF1
chr17_76735159_76736153_2	1.328	9.58184e-05	SRSF2	C08_CD4.CTLA4	C01_CD8.LEF1
chr8_133545927_133571692_2	1.66516	2.37577e-07	ST3GAL1	C08_CD4.CTLA4	C01_CD8.LEF1
chr8_133499190_133545773_2	1.59245	1.92163e-06	ST3GAL1	C08_CD4.CTLA4	C01_CD8.LEF1
chr6_152180295_152185273_2	-1.02944	4.70723e-08	SYNE1	C08_CD4.CTLA4	C01_CD8.LEF1
chr17_37576419_37577379_2	1.0237	1.38399e-05	SYNRG	C08_CD4.CTLA4	C01_CD8.LEF1
chr2_161137064_161179613_1	1.22017	0.00242532	TANK	C08_CD4.CTLA4	C01_CD8.LEF1
chr13_75312899_75316471_2	3.25156	7.91429e-18	TBC1D4	C08_CD4.CTLA4	C01_CD8.LEF1
chr13_75312899_75326196_2	-2.28689	2.5794e-09	TBC1D4	C08_CD4.CTLA4	C01_CD8.LEF1
chr8_73027053_73032041_1	-1.08185	0.00804206	TERF1	C08_CD4.CTLA4	C01_CD8.LEF1
chr5_139481343_139481477_2	1.00011	6.95093e-05	TMEM173	C08_CD4.CTLA4	C01_CD8.LEF1
chr11_2302216_2302843_1	1.5878	0.000240365	TSPAN32	C08_CD4.CTLA4	C01_CD8.LEF1
chr2_63842205_63856305_1	1.24218	4.59945e-07	UGP2	C08_CD4.CTLA4	C01_CD8.LEF1
chr2_63841233_63856305_1	-1.12093	2.35837e-05	UGP2	C08_CD4.CTLA4	C01_CD8.LEF1
chr2_106101119_106104793_2	1.07494	5.85015e-06	UXS1	C08_CD4.CTLA4	C01_CD8.LEF1
chr2_106112766_106122969_2	1.09986	5.85015e-06	UXS1	C08_CD4.CTLA4	C01_CD8.LEF1
chr2_106104838_106112645_2	1.04642	5.85015e-06	UXS1	C08_CD4.CTLA4	C01_CD8.LEF1
chr2_106166084_106194147_2	-1.41594	5.85015e-06	UXS1	C08_CD4.CTLA4	C01_CD8.LEF1
chr17_59838398_59839767_1	1.3611	0.00118675	VMP1	C08_CD4.CTLA4	C01_CD8.LEF1
chrX_48689435_48691106_1	-1.22809	0.00659191	WAS	C08_CD4.CTLA4	C01_CD8.LEF1
chr15_101966224_101972582_1	1.11983	0.00817146	WASH3P	C08_CD4.CTLA4	C01_CD8.LEF1
chr12_102013193_102025973_2	1.03882	0.000342968	WASHC3	C08_CD4.CTLA4	C01_CD8.LEF1
chr2_174585612_174597600_2	-1.13774	1.67671e-06	WIPF1	C08_CD4.CTLA4	C01_CD8.LEF1
chr16_89723184_89723259_1	-1.32312	0.00822267	ZNF276	C08_CD4.CTLA4	C01_CD8.LEF1
chr10_62049484_62050887_1	2.17876	1.66544e-17	ARID5B	C08_CD4.CTLA4	C02_CD8.CX3CR1
chr10_61902414_61940182_1	-1.33553	2.85222e-08	ARID5B	C08_CD4.CTLA4	C02_CD8.CX3CR1
chr10_61940409_62000090_1	-1.15108	2.97499e-06	ARID5B	C08_CD4.CTLA4	C02_CD8.CX3CR1
chr22_50627053_50627165_2	1.0613	8.00657e-05	ARSA	C08_CD4.CTLA4	C02_CD8.CX3CR1
chr11_108223187_108227594_1	1.09356	0.000160217	ATM	C08_CD4.CTLA4	C02_CD8.CX3CR1
chr2_200859747_200860124_2	1.06322	3.18084e-15	CLK1	C08_CD4.CTLA4	C02_CD8.CX3CR1
chr2_200860216_200861237_2	1.10664	1.35518e-14	CLK1	C08_CD4.CTLA4	C02_CD8.CX3CR1
chr3_28291955_28316332_1	-2.63867	1.63509e-37	CMC1	C08_CD4.CTLA4	C02_CD8.CX3CR1
chr3_28291955_28292735_1	-2.31073	2.18618e-33	CMC1	C08_CD4.CTLA4	C02_CD8.CX3CR1
chr3_28292965_28294433_1	-2.17261	1.22668e-27	CMC1	C08_CD4.CTLA4	C02_CD8.CX3CR1
chr3_28263381_28316332_1	2.69124	1.51896e-27	CMC1	C08_CD4.CTLA4	C02_CD8.CX3CR1
chr3_28241813_28263290_1	2.35021	2.02954e-24	CMC1	C08_CD4.CTLA4	C02_CD8.CX3CR1
chr3_28294530_28316332_1	-1.35969	3.84146e-14	CMC1	C08_CD4.CTLA4	C02_CD8.CX3CR1
chr11_47215264_47216335_1	1.02089	0.000823325	DDB2	C08_CD4.CTLA4	C02_CD8.CX3CR1
chr2_224931669_225042251_2	-1.11393	8.07406e-15	DOCK10	C08_CD4.CTLA4	C02_CD8.CX3CR1
chr7_37342764_37448674_2	-1.06514	3.01709e-10	ELMO1	C08_CD4.CTLA4	C02_CD8.CX3CR1
chr10_14530516_14604239_2	1.48113	6.39892e-08	FAM107B	C08_CD4.CTLA4	C02_CD8.CX3CR1
chr10_14530516_14572228_2	-1.08602	0.000154877	FAM107B	C08_CD4.CTLA4	C02_CD8.CX3CR1
chr5_39202988_39270568_2	-2.25624	1.51039e-80	FYB1	C08_CD4.CTLA4	C02_CD8.CX3CR1
chr6_111780636_111793622_2	-1.12786	1.28603e-18	FYN	C08_CD4.CTLA4	C02_CD8.CX3CR1
chr22_37632516_37632600_1	-1.44761	0.00046414	GGA1	C08_CD4.CTLA4	C02_CD8.CX3CR1
chr22_37632166_37632404_1	-1.28733	0.00152287	GGA1	C08_CD4.CTLA4	C02_CD8.CX3CR1
chr2_85694471_85694752_1	-1.08927	4.31533e-17	GNLY	C08_CD4.CTLA4	C02_CD8.CX3CR1
chr15_34391266_34391352_2	1.69494	1.22249e-09	GOLGA8A	C08_CD4.CTLA4	C02_CD8.CX3CR1
chr7_73200633_73202111_1	-1.06903	0.000381703	GTF2IP4	C08_CD4.CTLA4	C02_CD8.CX3CR1
chr16_27462487_27463540_2	-1.94183	4.93046e-10	GTF3C1	C08_CD4.CTLA4	C02_CD8.CX3CR1
chr16_27461563_27462293_2	-1.9518	5.45559e-10	GTF3C1	C08_CD4.CTLA4	C02_CD8.CX3CR1
chr16_27463593_27464394_2	-1.02548	4.79718e-06	GTF3C1	C08_CD4.CTLA4	C02_CD8.CX3CR1
chr16_27538357_27545313_2	1.51498	7.36993e-06	GTF3C1	C08_CD4.CTLA4	C02_CD8.CX3CR1
chr16_27545524_27549669_2	1.35418	4.78195e-05	GTF3C1	C08_CD4.CTLA4	C02_CD8.CX3CR1
chr16_27537928_27538179_2	1.13542	0.00024179	GTF3C1	C08_CD4.CTLA4	C02_CD8.CX3CR1
chr7_76303077_76303801_1	2.75077	1.79835e-22	HSPB1	C08_CD4.CTLA4	C02_CD8.CX3CR1
chr17_64006736_64020522_2	1.19536	1.98726e-06	ICAM2	C08_CD4.CTLA4	C02_CD8.CX3CR1
chr5_76543555_76562395_1	1.54283	1.39257e-16	IQGAP2	C08_CD4.CTLA4	C02_CD8.CX3CR1
chr5_76461670_76562395_1	-1.58224	5.2521e-11	IQGAP2	C08_CD4.CTLA4	C02_CD8.CX3CR1
chr5_76403592_76461569_1	-1.32871	1.02132e-09	IQGAP2	C08_CD4.CTLA4	C02_CD8.CX3CR1
chr6_31581860_31582255_2	1.15922	7.04867e-15	LTB	C08_CD4.CTLA4	C02_CD8.CX3CR1
chr4_4268024_4268529_2	-2.41942	2.82162e-10	LYAR	C08_CD4.CTLA4	C02_CD8.CX3CR1
chr4_4274770_4279446_2	1.28542	2.35429e-06	LYAR	C08_CD4.CTLA4	C02_CD8.CX3CR1
chr4_4281898_4283620_2	1.39388	3.30856e-06	LYAR	C08_CD4.CTLA4	C02_CD8.CX3CR1
chr4_4283796_4286518_2	1.20277	6.77624e-06	LYAR	C08_CD4.CTLA4	C02_CD8.CX3CR1
chr4_4279531_4279641_2	1.27609	7.29412e-06	LYAR	C08_CD4.CTLA4	C02_CD8.CX3CR1
chr4_4279750_4281782_2	1.24902	9.53718e-06	LYAR	C08_CD4.CTLA4	C02_CD8.CX3CR1
chr4_4286573_4290035_2	1.06157	1.36895e-05	LYAR	C08_CD4.CTLA4	C02_CD8.CX3CR1
chr3_152269093_152299404_1	1.21846	1.01942e-10	MBNL1	C08_CD4.CTLA4	C02_CD8.CX3CR1
chr18_77017269_77066297_2	-1.02002	0.00111357	MBP	C08_CD4.CTLA4	C02_CD8.CX3CR1
chr2_111429621_111494884_2	1.54291	9.20546e-07	MIR4435-2HG	C08_CD4.CTLA4	C02_CD8.CX3CR1
chr2_191682018_191682491_1	1.1184	0.000400695	NABP1	C08_CD4.CTLA4	C02_CD8.CX3CR1
chr8_102020290_102096216_2	1.8079	1.40002e-08	NCALD	C08_CD4.CTLA4	C02_CD8.CX3CR1
chr6_11213728_11232503_2	1.38041	5.93171e-07	NEDD9	C08_CD4.CTLA4	C02_CD8.CX3CR1
chr6_11213728_11305991_2	-1.09242	1.19019e-05	NEDD9	C08_CD4.CTLA4	C02_CD8.CX3CR1
chr6_11306156_11382138_2	-1.30071	5.35521e-05	NEDD9	C08_CD4.CTLA4	C02_CD8.CX3CR1
chr3_50349495_50349664_2	1.00261	0.000328427	NPRL2	C08_CD4.CTLA4	C02_CD8.CX3CR1
chr5_143400853_143404375_2	-1.29236	4.31433e-06	NR3C1	C08_CD4.CTLA4	C02_CD8.CX3CR1
chr7_72949492_72949845_2	1.18969	0.0083136	NSUN5P2	C08_CD4.CTLA4	C02_CD8.CX3CR1
chr12_47216265_47216383_2	1.08253	2.80215e-13	PCED1B-AS1	C08_CD4.CTLA4	C02_CD8.CX3CR1
chr2_68380484_68380722_1	-1.37024	3.977e-16	PLEK	C08_CD4.CTLA4	C02_CD8.CX3CR1
chr2_68380905_68382541_1	-1.1929	1.21299e-15	PLEK	C08_CD4.CTLA4	C02_CD8.CX3CR1
chr2_68382634_68386501_1	-1.25715	1.04652e-11	PLEK	C08_CD4.CTLA4	C02_CD8.CX3CR1
chr2_68365394_68380327_1	-1.06186	6.24119e-11	PLEK	C08_CD4.CTLA4	C02_CD8.CX3CR1
chr2_68386687_68388386_1	-1.28776	6.24119e-11	PLEK	C08_CD4.CTLA4	C02_CD8.CX3CR1
chr14_101810037_101856685_1	1.01453	2.2624e-10	PPP2R5C	C08_CD4.CTLA4	C02_CD8.CX3CR1
chr6_106086596_106088200_1	1.03376	3.37356e-05	PRDM1	C08_CD4.CTLA4	C02_CD8.CX3CR1
chr6_106088450_106095614_1	1.04285	3.79587e-05	PRDM1	C08_CD4.CTLA4	C02_CD8.CX3CR1
chr1_108696338_108698603_1	1.14062	2.26804e-06	PRPF38B	C08_CD4.CTLA4	C02_CD8.CX3CR1
chr1_198692374_198703297_1	1.85957	6.19003e-167	PTPRC	C08_CD4.CTLA4	C02_CD8.CX3CR1
chr1_198702531_198703297_1	-1.09355	2.32472e-95	PTPRC	C08_CD4.CTLA4	C02_CD8.CX3CR1
chr1_198699705_198702386_1	-1.00045	2.20128e-94	PTPRC	C08_CD4.CTLA4	C02_CD8.CX3CR1
chr1_198692374_198699563_1	-1.10367	1.30655e-82	PTPRC	C08_CD4.CTLA4	C02_CD8.CX3CR1
chr1_198699705_198703297_1	-1.03465	1.86973e-60	PTPRC	C08_CD4.CTLA4	C02_CD8.CX3CR1
chr1_174976183_174978806_1	1.02949	2.63368e-08	RABGAP1L	C08_CD4.CTLA4	C02_CD8.CX3CR1
chr3_50332155_50337172_2	1.57682	1.98053e-08	RASSF1	C08_CD4.CTLA4	C02_CD8.CX3CR1
chr3_50338012_50340555_2	-1.26624	3.98974e-06	RASSF1	C08_CD4.CTLA4	C02_CD8.CX3CR1
chr3_50332155_50337904_2	-1.01362	0.000928841	RASSF1	C08_CD4.CTLA4	C02_CD8.CX3CR1
chr20_64076955_64079293_2	-1.05584	4.24395e-05	RGS19	C08_CD4.CTLA4	C02_CD8.CX3CR1
chrX_23783884_23785327_1	1.5918	6.2457e-26	SAT1	C08_CD4.CTLA4	C02_CD8.CX3CR1
chr11_410028_414822_2	-1.18896	5.53061e-10	SIGIRR	C08_CD4.CTLA4	C02_CD8.CX3CR1
chr3_186963927_187038741_1	-1.81404	3.75634e-12	ST6GAL1	C08_CD4.CTLA4	C02_CD8.CX3CR1
chr3_187025518_187038741_1	1.38223	1.6243e-11	ST6GAL1	C08_CD4.CTLA4	C02_CD8.CX3CR1
chr3_186930835_186963784_1	-1.67234	1.78734e-11	ST6GAL1	C08_CD4.CTLA4	C02_CD8.CX3CR1
chr5_100812130_100856102_2	-1.09277	0.00551803	ST8SIA4	C08_CD4.CTLA4	C02_CD8.CX3CR1
chr6_152628555_152636637_2	-1.19197	5.63748e-32	SYNE1	C08_CD4.CTLA4	C02_CD8.CX3CR1
chr6_152520543_152526079_2	-1.26043	1.00161e-30	SYNE1	C08_CD4.CTLA4	C02_CD8.CX3CR1
chr6_152526176_152539959_2	-1.2979	1.00161e-30	SYNE1	C08_CD4.CTLA4	C02_CD8.CX3CR1
chr6_152540022_152628264_2	-1.28458	1.0317e-30	SYNE1	C08_CD4.CTLA4	C02_CD8.CX3CR1
chr6_152502743_152505200_2	-1.15118	2.86641e-29	SYNE1	C08_CD4.CTLA4	C02_CD8.CX3CR1
chr6_152472414_152483084_2	-1.12223	1.58115e-28	SYNE1	C08_CD4.CTLA4	C02_CD8.CX3CR1
chr6_152488504_152502632_2	-1.18913	1.58115e-28	SYNE1	C08_CD4.CTLA4	C02_CD8.CX3CR1
chr6_152505398_152510192_2	-1.12411	1.58115e-28	SYNE1	C08_CD4.CTLA4	C02_CD8.CX3CR1
chr6_152510372_152511010_2	-1.1246	1.58115e-28	SYNE1	C08_CD4.CTLA4	C02_CD8.CX3CR1
chr6_152511104_152520458_2	-1.15524	1.58115e-28	SYNE1	C08_CD4.CTLA4	C02_CD8.CX3CR1
chr2_161137064_161179613_1	1.0073	0.000102385	TANK	C08_CD4.CTLA4	C02_CD8.CX3CR1
chr10_119577737_119578725_2	-1.1015	0.00081049	TIAL1	C08_CD4.CTLA4	C02_CD8.CX3CR1
chr5_119268908_119392815_1	-1.14651	0.000554961	TNFAIP8	C08_CD4.CTLA4	C02_CD8.CX3CR1
chr2_229859575_229879981_2	-1.02287	0.00615995	TRIP12	C08_CD4.CTLA4	C02_CD8.CX3CR1
chr2_63842205_63856305_1	1.44504	5.21871e-13	UGP2	C08_CD4.CTLA4	C02_CD8.CX3CR1
chr2_63841233_63856305_1	-1.0637	4.51206e-06	UGP2	C08_CD4.CTLA4	C02_CD8.CX3CR1
chr15_74837436_74837750_2	1.27816	5.27031e-07	ULK3	C08_CD4.CTLA4	C02_CD8.CX3CR1
chr15_74837436_74837756_2	-1.30807	7.05678e-07	ULK3	C08_CD4.CTLA4	C02_CD8.CX3CR1
chr17_59838398_59839767_1	1.37558	6.28649e-08	VMP1	C08_CD4.CTLA4	C02_CD8.CX3CR1
chr12_57477681_57478539_2	1.01709	4.65064e-11	ARHGAP9	C08_CD4.CTLA4	C03_CD8.SLC4A10
chr12_57478758_57479090_2	1.03722	1.65632e-10	ARHGAP9	C08_CD4.CTLA4	C03_CD8.SLC4A10
chr22_50626761_50626833_2	1.01657	9.67075e-05	ARSA	C08_CD4.CTLA4	C03_CD8.SLC4A10
chr11_108223187_108227594_1	1.073	2.82005e-05	ATM	C08_CD4.CTLA4	C03_CD8.SLC4A10
chr20_31722349_31722617_2	-1.09324	0.000981722	BCL2L1	C08_CD4.CTLA4	C03_CD8.SLC4A10
chr6_41940586_41941451_2	1.26447	1.5703e-11	CCND3	C08_CD4.CTLA4	C03_CD8.SLC4A10
chr6_41937395_42048500_2	-1.1068	3.83318e-08	CCND3	C08_CD4.CTLA4	C03_CD8.SLC4A10
chr7_92833691_92836477_2	-1.73667	1.75628e-18	CDK6	C08_CD4.CTLA4	C03_CD8.SLC4A10
chr16_53055078_53155925_1	-1.08092	0.000544554	CHD9	C08_CD4.CTLA4	C03_CD8.SLC4A10
chr10_35195215_35206894_1	1.57004	2.78564e-08	CREM	C08_CD4.CTLA4	C03_CD8.SLC4A10
chr7_37342764_37448674_2	-1.19506	6.71263e-15	ELMO1	C08_CD4.CTLA4	C03_CD8.SLC4A10
chr10_14530516_14604239_2	1.51631	5.31101e-08	FAM107B	C08_CD4.CTLA4	C03_CD8.SLC4A10
chr10_14530516_14572228_2	-1.25062	6.44336e-05	FAM107B	C08_CD4.CTLA4	C03_CD8.SLC4A10
chr4_189952288_189957397_1	-1.3157	0.0017958	FRG1	C08_CD4.CTLA4	C03_CD8.SLC4A10
chr6_111780636_111793622_2	-1.38424	1.54528e-28	FYN	C08_CD4.CTLA4	C03_CD8.SLC4A10
chr15_34391266_34391352_2	1.49969	1.02606e-11	GOLGA8A	C08_CD4.CTLA4	C03_CD8.SLC4A10
chr16_27462487_27463540_2	-2.10654	3.4576e-13	GTF3C1	C08_CD4.CTLA4	C03_CD8.SLC4A10
chr16_27461563_27462293_2	-2.10902	6.23668e-13	GTF3C1	C08_CD4.CTLA4	C03_CD8.SLC4A10
chr16_27538357_27545313_2	1.68476	1.24155e-08	GTF3C1	C08_CD4.CTLA4	C03_CD8.SLC4A10
chr16_27545524_27549669_2	1.54759	9.56127e-08	GTF3C1	C08_CD4.CTLA4	C03_CD8.SLC4A10
chr16_27537928_27538179_2	1.33668	4.83425e-07	GTF3C1	C08_CD4.CTLA4	C03_CD8.SLC4A10
chr16_27463593_27464394_2	-1.02965	3.88896e-06	GTF3C1	C08_CD4.CTLA4	C03_CD8.SLC4A10
chr16_27463593_27464319_2	-1.07859	6.43317e-06	GTF3C1	C08_CD4.CTLA4	C03_CD8.SLC4A10
chr7_76303077_76303801_1	3.0466	7.97355e-26	HSPB1	C08_CD4.CTLA4	C03_CD8.SLC4A10
chr17_39777768_39777884_2	-1.47948	1.68008e-10	IKZF3	C08_CD4.CTLA4	C03_CD8.SLC4A10
chr5_76543555_76562395_1	1.88794	1.12907e-17	IQGAP2	C08_CD4.CTLA4	C03_CD8.SLC4A10
chr5_76461670_76562395_1	-1.75765	8.33761e-13	IQGAP2	C08_CD4.CTLA4	C03_CD8.SLC4A10
chr5_76403592_76461569_1	-1.62571	6.35011e-12	IQGAP2	C08_CD4.CTLA4	C03_CD8.SLC4A10
chr6_31586940_31587199_1	-1.82105	4.48293e-08	LST1	C08_CD4.CTLA4	C03_CD8.SLC4A10
chr4_4268024_4268529_2	-2.08123	1.31663e-07	LYAR	C08_CD4.CTLA4	C03_CD8.SLC4A10
chr4_4286573_4290035_2	1.04747	6.44744e-05	LYAR	C08_CD4.CTLA4	C03_CD8.SLC4A10
chr4_4281898_4283620_2	1.17921	7.55246e-05	LYAR	C08_CD4.CTLA4	C03_CD8.SLC4A10
chr4_4283796_4286518_2	1.04763	0.000121746	LYAR	C08_CD4.CTLA4	C03_CD8.SLC4A10
chr4_4279531_4279641_2	1.06536	0.000205436	LYAR	C08_CD4.CTLA4	C03_CD8.SLC4A10
chr4_4279750_4281782_2	1.03486	0.000286582	LYAR	C08_CD4.CTLA4	C03_CD8.SLC4A10
chr3_152269093_152299404_1	1.57653	5.0048e-20	MBNL1	C08_CD4.CTLA4	C03_CD8.SLC4A10
chr5_50666070_50667084_1	-1.41369	2.76428e-33	PARP8	C08_CD4.CTLA4	C03_CD8.SLC4A10
chr5_59215969_59586328_2	-1.62235	1.27364e-10	PDE4D	C08_CD4.CTLA4	C03_CD8.SLC4A10
chr5_59215969_59768246_2	1.46377	6.03242e-08	PDE4D	C08_CD4.CTLA4	C03_CD8.SLC4A10
chr19_48874899_48875613_1	-1.00385	0.00549694	PPP1R15A	C08_CD4.CTLA4	C03_CD8.SLC4A10
chr6_106086596_106088200_1	1.28245	5.81325e-10	PRDM1	C08_CD4.CTLA4	C03_CD8.SLC4A10
chr6_106088450_106095614_1	1.29718	2.68765e-09	PRDM1	C08_CD4.CTLA4	C03_CD8.SLC4A10
chr6_106095735_106099299_1	1.21442	1.49319e-08	PRDM1	C08_CD4.CTLA4	C03_CD8.SLC4A10
chr3_50338012_50340555_2	-1.0084	0.00220607	RASSF1	C08_CD4.CTLA4	C03_CD8.SLC4A10
chr3_50332155_50337172_2	1.0773	0.00220607	RASSF1	C08_CD4.CTLA4	C03_CD8.SLC4A10
chr16_53445930_53447041_1	-1.31949	2.398e-48	RBL2	C08_CD4.CTLA4	C03_CD8.SLC4A10
chr16_53434797_53439015_1	1.38059	8.00272e-21	RBL2	C08_CD4.CTLA4	C03_CD8.SLC4A10
chr16_53442859_53447041_1	1.1696	5.81978e-19	RBL2	C08_CD4.CTLA4	C03_CD8.SLC4A10
chr16_53439147_53442657_1	1.18121	3.52609e-17	RBL2	C08_CD4.CTLA4	C03_CD8.SLC4A10
chr20_1649409_1686331_2	1.69845	1.4906e-22	SIRPG	C08_CD4.CTLA4	C03_CD8.SLC4A10
chr19_49101472_49102113_1	-1.55973	6.77186e-10	SNRNP70	C08_CD4.CTLA4	C03_CD8.SLC4A10
chr19_49101472_49104633_1	1.27414	3.34159e-07	SNRNP70	C08_CD4.CTLA4	C03_CD8.SLC4A10
chr11_112085463_112086639_2	1.35763	3.27328e-05	TIMM8B	C08_CD4.CTLA4	C03_CD8.SLC4A10
chr11_112085463_112085977_2	-1.27003	5.38158e-05	TIMM8B	C08_CD4.CTLA4	C03_CD8.SLC4A10
chr11_112086311_112086639_2	-1.01229	9.71864e-05	TIMM8B	C08_CD4.CTLA4	C03_CD8.SLC4A10
chr15_44729553_44731362_1	-2.2634	5.34801e-09	TRIM69	C08_CD4.CTLA4	C03_CD8.SLC4A10
chr15_44736711_44754899_1	1.81695	8.33128e-09	TRIM69	C08_CD4.CTLA4	C03_CD8.SLC4A10
chr15_44755377_44756367_1	1.74795	3.26084e-08	TRIM69	C08_CD4.CTLA4	C03_CD8.SLC4A10
chr15_44759663_44759747_1	1.07294	2.14637e-05	TRIM69	C08_CD4.CTLA4	C03_CD8.SLC4A10
chr15_44759873_44767230_1	1.04234	2.48817e-05	TRIM69	C08_CD4.CTLA4	C03_CD8.SLC4A10
chr18_23993039_24019859_1	-1.50409	9.34144e-07	TTC39C	C08_CD4.CTLA4	C03_CD8.SLC4A10
chr18_24015039_24019859_1	1.7063	0.000297989	TTC39C	C08_CD4.CTLA4	C03_CD8.SLC4A10
chr2_63842205_63856305_1	1.26091	2.80479e-15	UGP2	C08_CD4.CTLA4	C03_CD8.SLC4A10
chr17_59838398_59839767_1	1.20473	1.68798e-06	VMP1	C08_CD4.CTLA4	C03_CD8.SLC4A10
chr12_57478758_57479090_2	-1.22568	8.83086e-18	ARHGAP9	C08_CD4.CTLA4	C04_CD8.LAYN
chr10_62049484_62050887_1	1.30649	2.81689e-09	ARID5B	C08_CD4.CTLA4	C04_CD8.LAYN
chr22_24156077_24164399_1	-1.07421	0.00413009	CABIN1	C08_CD4.CTLA4	C04_CD8.LAYN
chr11_3015850_3017105_2	1.03234	3.08393e-12	CARS	C08_CD4.CTLA4	C04_CD8.LAYN
chr11_3020333_3026675_2	1.00817	8.01378e-12	CARS	C08_CD4.CTLA4	C04_CD8.LAYN
chr11_3018512_3018619_2	1.07929	1.17658e-11	CARS	C08_CD4.CTLA4	C04_CD8.LAYN
chr11_3038200_3039193_2	1.00946	1.46632e-11	CARS	C08_CD4.CTLA4	C04_CD8.LAYN
chr11_3039293_3039834_2	1.03582	1.66706e-11	CARS	C08_CD4.CTLA4	C04_CD8.LAYN
chr11_3017955_3018407_2	1.06548	1.66706e-11	CARS	C08_CD4.CTLA4	C04_CD8.LAYN
chr11_3029085_3029302_2	1.00979	1.8745e-11	CARS	C08_CD4.CTLA4	C04_CD8.LAYN
chr11_3039932_3040895_2	1.00851	1.54806e-10	CARS	C08_CD4.CTLA4	C04_CD8.LAYN
chrX_49248524_49248632_1	-1.40709	3.11322e-10	CCDC22	C08_CD4.CTLA4	C04_CD8.LAYN
chrX_49248925_49249166_1	-1.24578	2.00241e-08	CCDC22	C08_CD4.CTLA4	C04_CD8.LAYN
chrX_49249263_49249508_1	-1.23746	2.00241e-08	CCDC22	C08_CD4.CTLA4	C04_CD8.LAYN
chrX_49242993_49243117_1	-1.18832	2.21683e-08	CCDC22	C08_CD4.CTLA4	C04_CD8.LAYN
chrX_49248311_49248406_1	-1.21073	2.21683e-08	CCDC22	C08_CD4.CTLA4	C04_CD8.LAYN
chrX_49242149_49242885_1	-1.16917	2.50852e-08	CCDC22	C08_CD4.CTLA4	C04_CD8.LAYN
chrX_49247769_49248190_1	-1.16135	4.09858e-08	CCDC22	C08_CD4.CTLA4	C04_CD8.LAYN
chrX_49247559_49247648_1	-1.15217	5.69126e-08	CCDC22	C08_CD4.CTLA4	C04_CD8.LAYN
chrX_49243185_49243283_1	-1.07697	1.64725e-07	CCDC22	C08_CD4.CTLA4	C04_CD8.LAYN
chrX_49249726_49250147_1	1.0428	2.90651e-07	CCDC22	C08_CD4.CTLA4	C04_CD8.LAYN
chr6_118523921_118565528_2	-1.05853	0.00318532	CEP85L	C08_CD4.CTLA4	C04_CD8.LAYN
chr7_2403551_2432562_1	1.01441	2.27261e-07	CHST12	C08_CD4.CTLA4	C04_CD8.LAYN
chr7_2403660_2432562_1	-1.32541	0.000121125	CHST12	C08_CD4.CTLA4	C04_CD8.LAYN
chr10_58283083_58287560_1	-1.73635	2.56764e-05	CISD1	C08_CD4.CTLA4	C04_CD8.LAYN
chr10_58277323_58287560_1	1.21846	0.000522777	CISD1	C08_CD4.CTLA4	C04_CD8.LAYN
chr10_58269305_58277116_1	1.1067	0.000831502	CISD1	C08_CD4.CTLA4	C04_CD8.LAYN
chr3_28291955_28316332_1	-1.16898	2.5038e-11	CMC1	C08_CD4.CTLA4	C04_CD8.LAYN
chr3_28291955_28292735_1	-1.10351	2.5038e-11	CMC1	C08_CD4.CTLA4	C04_CD8.LAYN
chr11_67438950_67439785_2	2.60258	2.47019e-31	CORO1B	C08_CD4.CTLA4	C04_CD8.LAYN
chr11_67438502_67438670_2	2.42364	2.17129e-28	CORO1B	C08_CD4.CTLA4	C04_CD8.LAYN
chr11_67438502_67438631_2	-2.77162	3.045e-22	CORO1B	C08_CD4.CTLA4	C04_CD8.LAYN
chr11_67439844_67440117_2	2.21198	4.60451e-22	CORO1B	C08_CD4.CTLA4	C04_CD8.LAYN
chr14_69118279_69119193_2	1.07867	0.00278117	DCAF5	C08_CD4.CTLA4	C04_CD8.LAYN
chr10_32305932_32378490_2	1.27356	0.00175178	EPC1	C08_CD4.CTLA4	C04_CD8.LAYN
chr10_32305932_32346762_2	-1.09181	0.00343117	EPC1	C08_CD4.CTLA4	C04_CD8.LAYN
chr10_14530516_14604239_2	1.21178	3.63679e-05	FAM107B	C08_CD4.CTLA4	C04_CD8.LAYN
chr6_111780636_111793622_2	-2.06868	6.91049e-60	FYN	C08_CD4.CTLA4	C04_CD8.LAYN
chr22_37632516_37632600_1	-1.72308	1.89195e-07	GGA1	C08_CD4.CTLA4	C04_CD8.LAYN
chr22_37632166_37632404_1	-1.47366	9.18337e-06	GGA1	C08_CD4.CTLA4	C04_CD8.LAYN
chr22_37614275_37616921_1	1.31846	6.65854e-05	GGA1	C08_CD4.CTLA4	C04_CD8.LAYN
chr22_37608904_37614189_1	1.14927	0.000357238	GGA1	C08_CD4.CTLA4	C04_CD8.LAYN
chr15_34391266_34391352_2	1.57116	6.26985e-09	GOLGA8A	C08_CD4.CTLA4	C04_CD8.LAYN
chr16_27461563_27462293_2	-1.85105	7.72729e-10	GTF3C1	C08_CD4.CTLA4	C04_CD8.LAYN
chr16_27462487_27463540_2	-1.75462	9.93442e-10	GTF3C1	C08_CD4.CTLA4	C04_CD8.LAYN
chr16_27463593_27464319_2	-1.19336	4.77089e-07	GTF3C1	C08_CD4.CTLA4	C04_CD8.LAYN
chr16_27538357_27545313_2	1.22468	9.88193e-05	GTF3C1	C08_CD4.CTLA4	C04_CD8.LAYN
chr7_76303077_76303801_1	1.7275	4.39899e-11	HSPB1	C08_CD4.CTLA4	C04_CD8.LAYN
chr2_206063245_206085900_2	1.20853	0.000406462	INO80D	C08_CD4.CTLA4	C04_CD8.LAYN
chr17_3714943_3716687_2	2.27749	3.17324e-43	ITGAE	C08_CD4.CTLA4	C04_CD8.LAYN
chr17_3748053_3750351_2	-1.41638	1.00863e-39	ITGAE	C08_CD4.CTLA4	C04_CD8.LAYN
chr17_3743618_3745763_2	-1.49602	5.55208e-39	ITGAE	C08_CD4.CTLA4	C04_CD8.LAYN
chr17_3750483_3751649_2	-1.34845	6.31103e-39	ITGAE	C08_CD4.CTLA4	C04_CD8.LAYN
chr17_3745928_3747921_2	-1.47347	6.31103e-39	ITGAE	C08_CD4.CTLA4	C04_CD8.LAYN
chr17_3753431_3753782_2	-1.40932	1.16563e-38	ITGAE	C08_CD4.CTLA4	C04_CD8.LAYN
chr17_3755898_3756983_2	-1.35204	1.16563e-38	ITGAE	C08_CD4.CTLA4	C04_CD8.LAYN
chr17_3757135_3757705_2	-1.41616	1.93243e-38	ITGAE	C08_CD4.CTLA4	C04_CD8.LAYN
chr17_3751875_3753289_2	-1.40124	4.9109e-38	ITGAE	C08_CD4.CTLA4	C04_CD8.LAYN
chr17_3755262_3755829_2	-1.30818	6.3889e-38	ITGAE	C08_CD4.CTLA4	C04_CD8.LAYN
chr3_152269093_152299404_1	1.00456	2.0099e-07	MBNL1	C08_CD4.CTLA4	C04_CD8.LAYN
chr6_106086596_106088200_1	-2.22995	4.41778e-32	PRDM1	C08_CD4.CTLA4	C04_CD8.LAYN
chr6_106095735_106099299_1	-1.87806	1.02677e-23	PRDM1	C08_CD4.CTLA4	C04_CD8.LAYN
chr6_106099095_106099299_1	2.01556	2.77528e-23	PRDM1	C08_CD4.CTLA4	C04_CD8.LAYN
chr6_106088450_106095614_1	-1.75687	7.24145e-21	PRDM1	C08_CD4.CTLA4	C04_CD8.LAYN
chr8_37870529_37874514_2	1.41315	8.56534e-06	RAB11FIP1	C08_CD4.CTLA4	C04_CD8.LAYN
chr8_37863114_37870419_2	1.03027	0.0013314	RAB11FIP1	C08_CD4.CTLA4	C04_CD8.LAYN
chr3_50332155_50337904_2	-1.60451	8.95545e-08	RASSF1	C08_CD4.CTLA4	C04_CD8.LAYN
chr3_50338012_50340555_2	-1.3598	6.82387e-07	RASSF1	C08_CD4.CTLA4	C04_CD8.LAYN
chr3_50332155_50337172_2	1.32749	5.03515e-06	RASSF1	C08_CD4.CTLA4	C04_CD8.LAYN
chr14_92555956_92577359_1	-3.77239	3.15058e-64	RIN3	C08_CD4.CTLA4	C04_CD8.LAYN
chr14_92577478_92615406_1	-3.53687	6.30941e-55	RIN3	C08_CD4.CTLA4	C04_CD8.LAYN
chr14_92653076_92659160_1	3.65617	1.2501e-49	RIN3	C08_CD4.CTLA4	C04_CD8.LAYN
chr14_92513977_92555750_1	-3.15153	1.8921e-49	RIN3	C08_CD4.CTLA4	C04_CD8.LAYN
chr14_92641330_92651581_1	-3.03521	1.99466e-41	RIN3	C08_CD4.CTLA4	C04_CD8.LAYN
chr14_92676607_92684986_1	3.29076	1.99775e-39	RIN3	C08_CD4.CTLA4	C04_CD8.LAYN
chr14_92659470_92676474_1	3.3652	2.58169e-38	RIN3	C08_CD4.CTLA4	C04_CD8.LAYN
chr14_92615480_92641237_1	-2.89845	2.95117e-37	RIN3	C08_CD4.CTLA4	C04_CD8.LAYN
chr14_92685151_92687925_1	2.6637	3.25327e-27	RIN3	C08_CD4.CTLA4	C04_CD8.LAYN
chr1_24929853_24964513_2	-2.47348	8.46589e-17	RUNX3	C08_CD4.CTLA4	C04_CD8.LAYN
chr4_109434003_109462900_1	1.05993	0.00949082	SEC24B	C08_CD4.CTLA4	C04_CD8.LAYN
chr20_1649409_1686331_2	1.23438	3.21332e-17	SIRPG	C08_CD4.CTLA4	C04_CD8.LAYN
chr7_100884553_100884739_1	1.16697	1.04789e-12	SRRT	C08_CD4.CTLA4	C04_CD8.LAYN
chr7_100881806_100882052_1	1.09993	5.34162e-09	SRRT	C08_CD4.CTLA4	C04_CD8.LAYN
chr7_100884240_100884367_1	1.03755	9.6489e-09	SRRT	C08_CD4.CTLA4	C04_CD8.LAYN
chr13_75312899_75316471_2	1.51462	2.75126e-11	TBC1D4	C08_CD4.CTLA4	C04_CD8.LAYN
chr9_71750386_71768356_2	1.36571	1.03186e-05	TMEM2	C08_CD4.CTLA4	C04_CD8.LAYN
chr9_120926302_120926549_2	-1.16001	8.44458e-09	TRAF1	C08_CD4.CTLA4	C04_CD8.LAYN
chr15_44729553_44731362_1	-1.68756	2.86382e-05	TRIM69	C08_CD4.CTLA4	C04_CD8.LAYN
chr15_44755377_44756367_1	1.25885	0.000140264	TRIM69	C08_CD4.CTLA4	C04_CD8.LAYN
chr15_44736711_44754899_1	1.1714	0.000296384	TRIM69	C08_CD4.CTLA4	C04_CD8.LAYN
chr2_63842205_63856305_1	1.37239	7.51252e-16	UGP2	C08_CD4.CTLA4	C04_CD8.LAYN
chr2_63841233_63856305_1	-1.15358	8.51562e-10	UGP2	C08_CD4.CTLA4	C04_CD8.LAYN
chr14_100369259_100375282_2	-1.00366	5.16448e-11	WARS	C08_CD4.CTLA4	C04_CD8.LAYN
chr10_62049484_62050887_1	2.00644	1.15769e-24	ARID5B	C08_CD4.CTLA4	C05_CD8.GZMK
chr10_61902414_61940182_1	-1.09639	4.43643e-09	ARID5B	C08_CD4.CTLA4	C05_CD8.GZMK
chr11_108223187_108227594_1	1.04291	1.4199e-05	ATM	C08_CD4.CTLA4	C05_CD8.GZMK
chr7_92833691_92836477_2	-1.44012	2.63758e-15	CDK6	C08_CD4.CTLA4	C05_CD8.GZMK
chr3_28291955_28292735_1	-1.81456	1.07446e-22	CMC1	C08_CD4.CTLA4	C05_CD8.GZMK
chr3_28291955_28316332_1	-1.76887	3.78923e-21	CMC1	C08_CD4.CTLA4	C05_CD8.GZMK
chr3_28292965_28294433_1	-1.72607	1.90483e-19	CMC1	C08_CD4.CTLA4	C05_CD8.GZMK
chr3_28263381_28316332_1	1.57402	7.70849e-10	CMC1	C08_CD4.CTLA4	C05_CD8.GZMK
chr3_28294530_28316332_1	-1.01201	5.19451e-09	CMC1	C08_CD4.CTLA4	C05_CD8.GZMK
chr3_28241813_28263290_1	1.35568	2.30578e-08	CMC1	C08_CD4.CTLA4	C05_CD8.GZMK
chr7_37342764_37448674_2	-1.05884	6.14142e-13	ELMO1	C08_CD4.CTLA4	C05_CD8.GZMK
chr10_14530516_14604239_2	1.33372	8.2109e-06	FAM107B	C08_CD4.CTLA4	C05_CD8.GZMK
chr10_14530516_14572228_2	-1.10623	0.000617153	FAM107B	C08_CD4.CTLA4	C05_CD8.GZMK
chr5_39202988_39270568_2	-1.33557	3.408e-47	FYB1	C08_CD4.CTLA4	C05_CD8.GZMK
chr6_111780636_111793622_2	-1.37272	3.53889e-28	FYN	C08_CD4.CTLA4	C05_CD8.GZMK
chr22_37632516_37632600_1	-1.43987	0.00022337	GGA1	C08_CD4.CTLA4	C05_CD8.GZMK
chr22_37614275_37616921_1	1.04089	0.00486366	GGA1	C08_CD4.CTLA4	C05_CD8.GZMK
chr15_34391266_34391352_2	1.28708	6.82579e-08	GOLGA8A	C08_CD4.CTLA4	C05_CD8.GZMK
chr7_76303077_76303801_1	2.85336	3.79779e-34	HSPB1	C08_CD4.CTLA4	C05_CD8.GZMK
chr10_1043394_1043998_2	1.00753	0.000525631	IDI1	C08_CD4.CTLA4	C05_CD8.GZMK
chr5_76461670_76562395_1	-1.54401	8.48353e-10	IQGAP2	C08_CD4.CTLA4	C05_CD8.GZMK
chr5_76403592_76461569_1	-1.3869	3.1269e-09	IQGAP2	C08_CD4.CTLA4	C05_CD8.GZMK
chr5_76543555_76562395_1	1.28363	4.37398e-09	IQGAP2	C08_CD4.CTLA4	C05_CD8.GZMK
chr17_3714943_3716687_2	1.29759	6.03153e-11	ITGAE	C08_CD4.CTLA4	C05_CD8.GZMK
chr3_152269093_152299404_1	1.04877	3.17457e-10	MBNL1	C08_CD4.CTLA4	C05_CD8.GZMK
chr6_11306156_11382138_2	-1.19196	6.65428e-06	NEDD9	C08_CD4.CTLA4	C05_CD8.GZMK
chrX_78945496_78960507_1	1.0174	0.00148024	P2RY10	C08_CD4.CTLA4	C05_CD8.GZMK
chr5_50666070_50667084_1	-1.15662	2.79147e-22	PARP8	C08_CD4.CTLA4	C05_CD8.GZMK
chr12_47216265_47216383_2	1.30664	1.95767e-24	PCED1B-AS1	C08_CD4.CTLA4	C05_CD8.GZMK
chr1_13731118_13732778_1	1.04893	0.00393043	PRDM2	C08_CD4.CTLA4	C05_CD8.GZMK
chrX_23783884_23785327_1	1.40611	1.06069e-28	SAT1	C08_CD4.CTLA4	C05_CD8.GZMK
chr20_1649409_1686331_2	1.08914	2.79565e-10	SIRPG	C08_CD4.CTLA4	C05_CD8.GZMK
chr7_100884553_100884739_1	1.19723	2.08283e-13	SRRT	C08_CD4.CTLA4	C05_CD8.GZMK
chr7_100884240_100884367_1	1.07986	1.32764e-09	SRRT	C08_CD4.CTLA4	C05_CD8.GZMK
chr7_100881806_100882052_1	1.12125	1.32764e-09	SRRT	C08_CD4.CTLA4	C05_CD8.GZMK
chr17_76735159_76736153_2	1.04978	3.41659e-06	SRSF2	C08_CD4.CTLA4	C05_CD8.GZMK
chr9_71750386_71768356_2	1.08013	0.0043902	TMEM2	C08_CD4.CTLA4	C05_CD8.GZMK
chr5_119268908_119392815_1	-1.50225	1.62183e-05	TNFAIP8	C08_CD4.CTLA4	C05_CD8.GZMK
chr5_119333632_119392815_1	1.05837	0.000877558	TNFAIP8	C08_CD4.CTLA4	C05_CD8.GZMK
chr2_63842205_63856305_1	1.34095	2.42515e-19	UGP2	C08_CD4.CTLA4	C05_CD8.GZMK
chr22_24156077_24164399_1	-1.34599	0.00205282	CABIN1	C09_CD4.GZMA	C01_CD8.LEF1
chr11_3015850_3017105_2	1.51641	2.12807e-13	CARS	C09_CD4.GZMA	C01_CD8.LEF1
chr11_3017955_3018407_2	1.54768	7.47526e-13	CARS	C09_CD4.GZMA	C01_CD8.LEF1
chr11_3017296_3017856_2	1.44407	1.66042e-11	CARS	C09_CD4.GZMA	C01_CD8.LEF1
chr11_3012277_3015780_2	1.33683	1.95244e-10	CARS	C09_CD4.GZMA	C01_CD8.LEF1
chr11_3019268_3020219_2	1.25087	5.5202e-10	CARS	C09_CD4.GZMA	C01_CD8.LEF1
chr11_3006960_3012194_2	1.27093	6.17408e-10	CARS	C09_CD4.GZMA	C01_CD8.LEF1
chr11_3018750_3019138_2	1.23596	6.67173e-10	CARS	C09_CD4.GZMA	C01_CD8.LEF1
chr11_3002601_3005365_2	-1.66262	3.32082e-09	CARS	C09_CD4.GZMA	C01_CD8.LEF1
chr11_3018512_3018619_2	1.22964	2.05934e-08	CARS	C09_CD4.GZMA	C01_CD8.LEF1
chr11_3029444_3038049_2	1.18836	2.22724e-08	CARS	C09_CD4.GZMA	C01_CD8.LEF1
chr19_1272052_1274306_1	1.05432	3.54388e-08	CIRBP	C09_CD4.GZMA	C01_CD8.LEF1
chr2_200859747_200861237_2	-1.28263	2.73974e-23	CLK1	C09_CD4.GZMA	C01_CD8.LEF1
chr2_200860216_200861237_2	1.14423	3.32151e-11	CLK1	C09_CD4.GZMA	C01_CD8.LEF1
chr11_88294509_88296132_2	1.02694	0.000376425	CTSC	C09_CD4.GZMA	C01_CD8.LEF1
chr10_14553388_14571762_2	-1.46336	5.5708e-11	FAM107B	C09_CD4.GZMA	C01_CD8.LEF1
chr10_14530516_14571762_2	-1.22701	2.14056e-09	FAM107B	C09_CD4.GZMA	C01_CD8.LEF1
chr10_14530516_14572228_2	1.32409	8.51533e-06	FAM107B	C09_CD4.GZMA	C01_CD8.LEF1
chr1_89264967_89266345_2	1.03642	5.54601e-05	GBP5	C09_CD4.GZMA	C01_CD8.LEF1
chr17_39777768_39777884_2	1.61086	1.96922e-07	IKZF3	C09_CD4.GZMA	C01_CD8.LEF1
chr17_39777768_39788257_2	-1.05126	3.63407e-06	IKZF3	C09_CD4.GZMA	C01_CD8.LEF1
chr17_39791584_39792672_2	-1.08444	3.63407e-06	IKZF3	C09_CD4.GZMA	C01_CD8.LEF1
chr17_39788375_39791415_2	-1.0753	4.97445e-06	IKZF3	C09_CD4.GZMA	C01_CD8.LEF1
chr3_48689714_48691306_2	1.37156	0.00587888	IP6K2	C09_CD4.GZMA	C01_CD8.LEF1
chr3_48691483_48692953_2	1.3699	0.00587888	IP6K2	C09_CD4.GZMA	C01_CD8.LEF1
chr3_48688774_48689537_2	1.24307	0.0069858	IP6K2	C09_CD4.GZMA	C01_CD8.LEF1
chr15_88639077_88639342_1	1.33507	7.97904e-12	ISG20	C09_CD4.GZMA	C01_CD8.LEF1
chr1_25562979_25563069_1	-1.38873	8.54715e-11	LDLRAP1	C09_CD4.GZMA	C01_CD8.LEF1
chr1_25562717_25563069_1	1.28542	7.52949e-08	LDLRAP1	C09_CD4.GZMA	C01_CD8.LEF1
chr1_25554973_25557152_1	1.19106	4.83598e-07	LDLRAP1	C09_CD4.GZMA	C01_CD8.LEF1
chr1_25557268_25562643_1	1.16346	1.8339e-06	LDLRAP1	C09_CD4.GZMA	C01_CD8.LEF1
chr6_63636151_63646526_1	-1.10236	0.00081095	PHF3	C09_CD4.GZMA	C01_CD8.LEF1
chr1_13749488_13773077_1	1.07117	0.0028352	PRDM2	C09_CD4.GZMA	C01_CD8.LEF1
chr1_13731118_13732778_1	-1.20183	0.0028352	PRDM2	C09_CD4.GZMA	C01_CD8.LEF1
chr1_13732883_13742004_1	-1.23527	0.0036119	PRDM2	C09_CD4.GZMA	C01_CD8.LEF1
chr10_6583919_6584117_1	-1.66342	0.000892104	PRKCQ-AS1	C09_CD4.GZMA	C01_CD8.LEF1
chr10_6580928_6583675_1	1.61942	0.000892104	PRKCQ-AS1	C09_CD4.GZMA	C01_CD8.LEF1
chr1_198699705_198702386_1	-1.14769	4.27735e-99	PTPRC	C09_CD4.GZMA	C01_CD8.LEF1
chr1_198702531_198703297_1	-1.24396	4.27735e-99	PTPRC	C09_CD4.GZMA	C01_CD8.LEF1
chr1_198692374_198696711_1	-1.0034	5.18731e-80	PTPRC	C09_CD4.GZMA	C01_CD8.LEF1
chr1_198692374_198703297_1	1.53998	1.88984e-69	PTPRC	C09_CD4.GZMA	C01_CD8.LEF1
chr9_2838518_2844044_2	-1.01986	0.0017279	PUM3	C09_CD4.GZMA	C01_CD8.LEF1
chr3_48469844_48479176_2	1.17618	2.08049e-06	SHISA5	C09_CD4.GZMA	C01_CD8.LEF1
chr20_1649409_1686331_2	-1.21211	2.37852e-07	SIRPG	C09_CD4.GZMA	C01_CD8.LEF1
chr19_49101472_49104633_1	1.3375	3.75814e-06	SNRNP70	C09_CD4.GZMA	C01_CD8.LEF1
chr19_49101472_49102113_1	-1.3305	7.71375e-06	SNRNP70	C09_CD4.GZMA	C01_CD8.LEF1
chr16_50674075_50675769_2	1.59457	0.000180699	SNX20	C09_CD4.GZMA	C01_CD8.LEF1
chr3_186963927_187038741_1	1.30999	1.65811e-05	ST6GAL1	C09_CD4.GZMA	C01_CD8.LEF1
chr11_22823134_22827206_2	1.3826	0.001339	SVIP	C09_CD4.GZMA	C01_CD8.LEF1
chr5_119333632_119392815_1	1.20886	0.00807305	TNFAIP8	C09_CD4.GZMA	C01_CD8.LEF1
chr17_4272517_4282797_2	1.19818	0.000119691	UBE2G1	C09_CD4.GZMA	C01_CD8.LEF1
chr2_106096822_106098715_2	1.05359	0.000981682	UXS1	C09_CD4.GZMA	C01_CD8.LEF1
chr2_200859747_200861237_2	-1.10432	1.79396e-22	CLK1	C09_CD4.GZMA	C02_CD8.CX3CR1
chr3_28291955_28316332_1	-2.37859	1.09064e-34	CMC1	C09_CD4.GZMA	C02_CD8.CX3CR1
chr3_28291955_28292735_1	-2.15577	1.09064e-34	CMC1	C09_CD4.GZMA	C02_CD8.CX3CR1
chr3_28292965_28294433_1	-2.0849	2.11375e-30	CMC1	C09_CD4.GZMA	C02_CD8.CX3CR1
chr3_28263381_28316332_1	2.43541	2.04233e-24	CMC1	C09_CD4.GZMA	C02_CD8.CX3CR1
chr3_28241813_28263290_1	1.86572	1.22245e-17	CMC1	C09_CD4.GZMA	C02_CD8.CX3CR1
chr3_28294530_28316332_1	-1.36471	3.88037e-17	CMC1	C09_CD4.GZMA	C02_CD8.CX3CR1
chr5_39202988_39270568_2	-1.8928	1.55179e-54	FYB1	C09_CD4.GZMA	C02_CD8.CX3CR1
chr6_111780636_111793622_2	-1.02416	2.84537e-16	FYN	C09_CD4.GZMA	C02_CD8.CX3CR1
chr22_37632516_37632600_1	-1.482	0.000148459	GGA1	C09_CD4.GZMA	C02_CD8.CX3CR1
chr22_37632166_37632404_1	-1.37602	0.000174696	GGA1	C09_CD4.GZMA	C02_CD8.CX3CR1
chr22_37608904_37614189_1	1.20924	0.000637247	GGA1	C09_CD4.GZMA	C02_CD8.CX3CR1
chr22_37614275_37616921_1	1.12971	0.00363497	GGA1	C09_CD4.GZMA	C02_CD8.CX3CR1
chr16_27461563_27462293_2	-1.89372	4.92499e-08	GTF3C1	C09_CD4.GZMA	C02_CD8.CX3CR1
chr16_27462487_27463540_2	-1.81393	7.19604e-08	GTF3C1	C09_CD4.GZMA	C02_CD8.CX3CR1
chr16_27538357_27545313_2	1.53902	1.1348e-05	GTF3C1	C09_CD4.GZMA	C02_CD8.CX3CR1
chr16_27545524_27549669_2	1.4029	4.34221e-05	GTF3C1	C09_CD4.GZMA	C02_CD8.CX3CR1
chr16_27537928_27538179_2	1.28799	4.34221e-05	GTF3C1	C09_CD4.GZMA	C02_CD8.CX3CR1
chr12_8989718_8992205_1	-1.49162	2.8224e-16	KLRG1	C09_CD4.GZMA	C02_CD8.CX3CR1
chr16_24032248_24035418_1	1.16892	1.2925e-06	PRKCB	C09_CD4.GZMA	C02_CD8.CX3CR1
chr16_23988591_24032135_1	1.04461	1.35084e-05	PRKCB	C09_CD4.GZMA	C02_CD8.CX3CR1
chr1_198692374_198703297_1	1.56324	6.3711e-107	PTPRC	C09_CD4.GZMA	C02_CD8.CX3CR1
chr1_198702531_198703297_1	-1.06632	3.39786e-101	PTPRC	C09_CD4.GZMA	C02_CD8.CX3CR1
chr1_174976183_174978806_1	1.03755	7.86071e-09	RABGAP1L	C09_CD4.GZMA	C02_CD8.CX3CR1
chr3_50338012_50340555_2	-1.46575	7.50617e-10	RASSF1	C09_CD4.GZMA	C02_CD8.CX3CR1
chr3_50332155_50337172_2	1.40221	2.33787e-08	RASSF1	C09_CD4.GZMA	C02_CD8.CX3CR1
chr3_15304232_15330503_2	1.44326	8.54255e-10	SH3BP5	C09_CD4.GZMA	C02_CD8.CX3CR1
chr3_15330567_15332270_2	1.31586	1.35244e-09	SH3BP5	C09_CD4.GZMA	C02_CD8.CX3CR1
chr7_38214435_38215027_1	1.06685	4.94305e-05	STARD3NL	C09_CD4.GZMA	C02_CD8.CX3CR1
chr7_38207730_38214356_1	1.00397	0.000170926	STARD3NL	C09_CD4.GZMA	C02_CD8.CX3CR1
chr5_119333632_119392815_1	2.07437	3.06286e-10	TNFAIP8	C09_CD4.GZMA	C02_CD8.CX3CR1
chr5_119268908_119392815_1	-1.51846	9.54647e-08	TNFAIP8	C09_CD4.GZMA	C02_CD8.CX3CR1
chr17_6758225_6759255_1	1.08245	0.00139199	XAF1	C09_CD4.GZMA	C02_CD8.CX3CR1
chr22_28796122_28796147_0	1.07572	5.01096e-08	XBP1	C09_CD4.GZMA	C02_CD8.CX3CR1
chr17_16382511_16382567_2	1.11027	1.95771e-07	AC093484.4	C09_CD4.GZMA	C03_CD8.SLC4A10
chr6_111780636_111793622_2	-1.24215	1.70754e-25	FYN	C09_CD4.GZMA	C03_CD8.SLC4A10
chr10_8054892_8055286_1	1.02892	0.000277305	GATA3	C09_CD4.GZMA	C03_CD8.SLC4A10
chr16_27461563_27462293_2	-2.15002	1.04517e-11	GTF3C1	C09_CD4.GZMA	C03_CD8.SLC4A10
chr16_27462487_27463540_2	-2.08459	1.13015e-11	GTF3C1	C09_CD4.GZMA	C03_CD8.SLC4A10
chr16_27538357_27545313_2	1.76048	4.25308e-09	GTF3C1	C09_CD4.GZMA	C03_CD8.SLC4A10
chr16_27545524_27549669_2	1.6176	3.89224e-08	GTF3C1	C09_CD4.GZMA	C03_CD8.SLC4A10
chr16_27537928_27538179_2	1.39516	2.48607e-07	GTF3C1	C09_CD4.GZMA	C03_CD8.SLC4A10
chr16_27463593_27464319_2	-1.15053	8.48592e-06	GTF3C1	C09_CD4.GZMA	C03_CD8.SLC4A10
chr4_88522035_88523502_1	-1.3476	0.00307374	HERC3	C09_CD4.GZMA	C03_CD8.SLC4A10
chr12_8989718_8992205_1	-1.51182	2.98179e-20	KLRG1	C09_CD4.GZMA	C03_CD8.SLC4A10
chr3_50338012_50340555_2	-1.14786	5.54567e-05	RASSF1	C09_CD4.GZMA	C03_CD8.SLC4A10
chr12_57478758_57479090_2	-2.29616	6.87948e-62	ARHGAP9	C09_CD4.GZMA	C04_CD8.LAYN
chr12_57477681_57478539_2	-1.96668	1.00677e-60	ARHGAP9	C09_CD4.GZMA	C04_CD8.LAYN
chr11_3017955_3018407_2	1.08866	4.18773e-09	CARS	C09_CD4.GZMA	C04_CD8.LAYN
chr11_3002601_3005365_2	-1.3033	3.84669e-08	CARS	C09_CD4.GZMA	C04_CD8.LAYN
chr6_41940586_41941451_2	-1.32495	1.00283e-12	CCND3	C09_CD4.GZMA	C04_CD8.LAYN
chr3_87249978_87253403_1	1.1242	1.0887e-05	CHMP2B	C09_CD4.GZMA	C04_CD8.LAYN
chr3_87253511_87253711_1	1.07991	1.0887e-05	CHMP2B	C09_CD4.GZMA	C04_CD8.LAYN
chr11_67438502_67438670_2	1.71045	1.16291e-05	CORO1B	C09_CD4.GZMA	C04_CD8.LAYN
chr11_67438502_67438631_2	-1.72397	0.000134861	CORO1B	C09_CD4.GZMA	C04_CD8.LAYN
chr11_67438950_67439785_2	1.27773	0.000696789	CORO1B	C09_CD4.GZMA	C04_CD8.LAYN
chr11_67439844_67440117_2	1.01225	0.00303883	CORO1B	C09_CD4.GZMA	C04_CD8.LAYN
chr15_48331796_48332267_1	1.08175	2.28488e-05	DUT	C09_CD4.GZMA	C04_CD8.LAYN
chr1_28887211_28987447_1	-1.31966	1.30397e-05	EPB41	C09_CD4.GZMA	C04_CD8.LAYN
chr1_28914769_28987430_1	1.2921	0.000876067	EPB41	C09_CD4.GZMA	C04_CD8.LAYN
chr6_111780636_111793622_2	-1.89615	5.3153e-53	FYN	C09_CD4.GZMA	C04_CD8.LAYN
chr6_111720063_111780565_2	-1.01893	5.01288e-17	FYN	C09_CD4.GZMA	C04_CD8.LAYN
chr22_37632516_37632600_1	-1.74058	1.67982e-08	GGA1	C09_CD4.GZMA	C04_CD8.LAYN
chr22_37632166_37632404_1	-1.5271	5.53085e-07	GGA1	C09_CD4.GZMA	C04_CD8.LAYN
chr22_37614275_37616921_1	1.37502	5.27424e-06	GGA1	C09_CD4.GZMA	C04_CD8.LAYN
chr22_37608904_37614189_1	1.28597	1.05378e-05	GGA1	C09_CD4.GZMA	C04_CD8.LAYN
chr12_101796763_101830558_2	-1.01733	0.00739277	GNPTAB	C09_CD4.GZMA	C04_CD8.LAYN
chr16_27461563_27462293_2	-1.80736	2.20218e-08	GTF3C1	C09_CD4.GZMA	C04_CD8.LAYN
chr16_27462487_27463540_2	-1.6451	1.21419e-07	GTF3C1	C09_CD4.GZMA	C04_CD8.LAYN
chr16_27463593_27464319_2	-1.21202	1.87475e-06	GTF3C1	C09_CD4.GZMA	C04_CD8.LAYN
chr16_27538357_27545313_2	1.2179	0.000191171	GTF3C1	C09_CD4.GZMA	C04_CD8.LAYN
chr15_88879270_88881356_2	-1.29137	0.00382573	HAPLN3	C09_CD4.GZMA	C04_CD8.LAYN
chr19_16152642_16153042_1	-1.25929	2.72981e-05	HSH2D	C09_CD4.GZMA	C04_CD8.LAYN
chr17_3714943_3716687_2	2.30704	2.77416e-39	ITGAE	C09_CD4.GZMA	C04_CD8.LAYN
chr17_3759554_3760171_2	-1.39369	2.93166e-37	ITGAE	C09_CD4.GZMA	C04_CD8.LAYN
chr17_3760288_3761012_2	-1.39761	4.56452e-37	ITGAE	C09_CD4.GZMA	C04_CD8.LAYN
chr17_3745928_3747921_2	-1.49147	1.57041e-36	ITGAE	C09_CD4.GZMA	C04_CD8.LAYN
chr17_3757860_3759401_2	-1.5031	1.57041e-36	ITGAE	C09_CD4.GZMA	C04_CD8.LAYN
chr17_3755262_3755829_2	-1.34345	2.18009e-36	ITGAE	C09_CD4.GZMA	C04_CD8.LAYN
chr17_3751875_3753289_2	-1.43369	2.23108e-36	ITGAE	C09_CD4.GZMA	C04_CD8.LAYN
chr17_3748053_3750351_2	-1.42142	2.99172e-36	ITGAE	C09_CD4.GZMA	C04_CD8.LAYN
chr17_3755898_3756983_2	-1.37625	3.05223e-36	ITGAE	C09_CD4.GZMA	C04_CD8.LAYN
chr17_3757135_3757705_2	-1.4419	6.17492e-36	ITGAE	C09_CD4.GZMA	C04_CD8.LAYN
chr12_8989718_8992205_1	-1.94108	2.38483e-11	KLRG1	C09_CD4.GZMA	C04_CD8.LAYN
chr2_108621462_108659604_1	1.09197	1.88534e-07	LIMS1	C09_CD4.GZMA	C04_CD8.LAYN
chr6_31581631_31582255_2	1.06308	0.000100274	LTB	C09_CD4.GZMA	C04_CD8.LAYN
chr7_1936898_1940087_2	1.1977	0.0001225	MAD1L1	C09_CD4.GZMA	C04_CD8.LAYN
chr17_7857199_7857382_2	-1.20118	5.84487e-05	NAA38	C09_CD4.GZMA	C04_CD8.LAYN
chr19_51372203_51372378_2	-1.14057	4.0438e-18	NKG7	C09_CD4.GZMA	C04_CD8.LAYN
chr19_49560693_49580514_2	-1.23462	1.24261e-10	NOSIP	C09_CD4.GZMA	C04_CD8.LAYN
chr6_106086596_106088200_1	-3.26318	7.36091e-68	PRDM1	C09_CD4.GZMA	C04_CD8.LAYN
chr6_106095735_106099299_1	-2.71772	1.88284e-49	PRDM1	C09_CD4.GZMA	C04_CD8.LAYN
chr6_106088450_106095614_1	-2.70268	6.77721e-49	PRDM1	C09_CD4.GZMA	C04_CD8.LAYN
chr6_106099095_106099299_1	1.86007	1.22351e-17	PRDM1	C09_CD4.GZMA	C04_CD8.LAYN
chr6_106099553_106104824_1	1.19862	2.95091e-15	PRDM1	C09_CD4.GZMA	C04_CD8.LAYN
chr8_37870529_37874514_2	1.15521	0.00375707	RAB11FIP1	C09_CD4.GZMA	C04_CD8.LAYN
chr3_50338012_50340555_2	-1.55047	1.09155e-10	RASSF1	C09_CD4.GZMA	C04_CD8.LAYN
chr3_50332155_50337904_2	-1.39654	2.07062e-07	RASSF1	C09_CD4.GZMA	C04_CD8.LAYN
chr3_50332155_50337172_2	1.171	1.00906e-05	RASSF1	C09_CD4.GZMA	C04_CD8.LAYN
chr16_53445930_53447041_1	1.07562	9.82067e-29	RBL2	C09_CD4.GZMA	C04_CD8.LAYN
chr16_53439147_53442657_1	-1.01175	1.56024e-15	RBL2	C09_CD4.GZMA	C04_CD8.LAYN
chr1_24929853_24964513_2	-2.3712	2.58924e-16	RUNX3	C09_CD4.GZMA	C04_CD8.LAYN
chr6_107720994_107731973_2	1.08402	0.00395036	SCML4	C09_CD4.GZMA	C04_CD8.LAYN
chr17_80211012_80212070_2	-1.04671	0.00415972	SGSH	C09_CD4.GZMA	C04_CD8.LAYN
chr17_59112346_59119318_2	-1.26268	0.00258601	SKA2	C09_CD4.GZMA	C04_CD8.LAYN
chr17_59119496_59131280_2	-1.02015	0.00473339	SKA2	C09_CD4.GZMA	C04_CD8.LAYN
chr16_30276168_30277263_2	-1.25023	0.000281001	SMG1P5	C09_CD4.GZMA	C04_CD8.LAYN
chr16_30277429_30277596_2	-1.48862	0.000324078	SMG1P5	C09_CD4.GZMA	C04_CD8.LAYN
chr16_30298591_30299868_2	1.08138	0.00304387	SMG1P5	C09_CD4.GZMA	C04_CD8.LAYN
chr17_76735876_76736153_2	1.02515	9.11255e-09	SRSF2	C09_CD4.GZMA	C04_CD8.LAYN
chr17_76735159_76735771_2	1.02077	5.29805e-08	SRSF2	C09_CD4.GZMA	C04_CD8.LAYN
chr17_76735159_76736153_2	-1.0296	7.41031e-06	SRSF2	C09_CD4.GZMA	C04_CD8.LAYN
chr2_73850514_73859253_1	-1.06392	0.00335233	STAMBP	C09_CD4.GZMA	C04_CD8.LAYN
chr7_38214435_38215027_1	1.23161	4.26956e-07	STARD3NL	C09_CD4.GZMA	C04_CD8.LAYN
chr7_38207730_38214356_1	1.23389	4.49466e-07	STARD3NL	C09_CD4.GZMA	C04_CD8.LAYN
chr7_38215106_38217024_1	1.16502	1.1069e-05	STARD3NL	C09_CD4.GZMA	C04_CD8.LAYN
chr5_139482303_139482549_2	-1.158	5.5124e-10	TMEM173	C09_CD4.GZMA	C04_CD8.LAYN
chr5_119333632_119392815_1	1.4234	0.000943294	TNFAIP8	C09_CD4.GZMA	C04_CD8.LAYN
chr7_38341800_38342255_1	-1.94843	9.06427e-06	TRG-AS1	C09_CD4.GZMA	C04_CD8.LAYN
chr14_100369259_100375282_2	-1.52717	2.43171e-22	WARS	C09_CD4.GZMA	C04_CD8.LAYN
chr14_100335037_100337061_2	-1.00989	2.58778e-07	WARS	C09_CD4.GZMA	C04_CD8.LAYN
chr22_28796122_28796147_0	1.34056	4.36655e-08	XBP1	C09_CD4.GZMA	C04_CD8.LAYN
chr3_141402450_141403926_1	-1.27881	1.58169e-07	ZBTB38	C09_CD4.GZMA	C04_CD8.LAYN
chr12_57478758_57479090_2	-1.34185	1.46411e-21	ARHGAP9	C09_CD4.GZMA	C05_CD8.GZMK
chr12_57477681_57478539_2	-1.08749	2.20896e-20	ARHGAP9	C09_CD4.GZMA	C05_CD8.GZMK
chr3_28291955_28292735_1	-1.62039	1.34568e-21	CMC1	C09_CD4.GZMA	C05_CD8.GZMK
chr3_28292965_28294433_1	-1.59635	7.63805e-20	CMC1	C09_CD4.GZMA	C05_CD8.GZMK
chr3_28291955_28316332_1	-1.48094	1.12901e-16	CMC1	C09_CD4.GZMA	C05_CD8.GZMK
chr3_28263381_28316332_1	1.22053	3.53935e-07	CMC1	C09_CD4.GZMA	C05_CD8.GZMK
chr6_111780636_111793622_2	-1.20083	1.42966e-24	FYN	C09_CD4.GZMA	C05_CD8.GZMK
chr22_37632516_37632600_1	-1.4198	8.09693e-05	GGA1	C09_CD4.GZMA	C05_CD8.GZMK
chr22_37608904_37614189_1	1.09748	0.00049735	GGA1	C09_CD4.GZMA	C05_CD8.GZMK
chr22_37614275_37616921_1	1.10593	0.00102088	GGA1	C09_CD4.GZMA	C05_CD8.GZMK
chr17_3714943_3716687_2	1.38915	1.2256e-11	ITGAE	C09_CD4.GZMA	C05_CD8.GZMK
chr12_8989718_8992205_1	-1.13852	3.50933e-08	KLRG1	C09_CD4.GZMA	C05_CD8.GZMK
chr3_50338012_50340555_2	-1.39187	1.16919e-07	RASSF1	C09_CD4.GZMA	C05_CD8.GZMK
chr3_50332155_50337904_2	-1.13433	0.000117786	RASSF1	C09_CD4.GZMA	C05_CD8.GZMK
chr3_50332155_50337172_2	1.03319	0.000429069	RASSF1	C09_CD4.GZMA	C05_CD8.GZMK
chr5_119333632_119392815_1	1.53883	7.17086e-08	TNFAIP8	C09_CD4.GZMA	C05_CD8.GZMK
chr7_38341800_38342255_1	-1.6221	0.000158267	TRG-AS1	C09_CD4.GZMA	C05_CD8.GZMK
chr6_30577456_30577817_1	-1.39149	3.6093e-05	ABCF1	C10_CD4.CXCL13	C01_CD8.LEF1
chr6_30571561_30577408_1	-1.07751	0.00234457	ABCF1	C10_CD4.CXCL13	C01_CD8.LEF1
chr10_114575600_114601826_2	1.77347	5.46438e-21	ABLIM1	C10_CD4.CXCL13	C01_CD8.LEF1
chr10_114545099_114547649_2	1.75828	5.46438e-21	ABLIM1	C10_CD4.CXCL13	C01_CD8.LEF1
chr10_114571407_114575415_2	1.61276	4.69633e-20	ABLIM1	C10_CD4.CXCL13	C01_CD8.LEF1
chr10_114547777_114571296_2	1.75625	5.49801e-20	ABLIM1	C10_CD4.CXCL13	C01_CD8.LEF1
chr10_114491879_114545004_2	1.47671	1.20906e-18	ABLIM1	C10_CD4.CXCL13	C01_CD8.LEF1
chr10_114601962_114792581_2	1.07319	2.06345e-11	ABLIM1	C10_CD4.CXCL13	C01_CD8.LEF1
chr10_114491879_114526659_2	-1.59924	1.08516e-08	ABLIM1	C10_CD4.CXCL13	C01_CD8.LEF1
chr3_38129389_38131925_2	-1.18784	0.0056591	ACAA1	C10_CD4.CXCL13	C01_CD8.LEF1
chr19_3061258_3062173_2	1.0025	0.000144088	AES	C10_CD4.CXCL13	C01_CD8.LEF1
chr15_85583165_85585701_1	1.01832	6.12042e-07	AKAP13	C10_CD4.CXCL13	C01_CD8.LEF1
chr15_85645955_85655416_1	1.28562	6.12042e-07	AKAP13	C10_CD4.CXCL13	C01_CD8.LEF1
chr15_85639450_85645817_1	1.23493	1.65733e-06	AKAP13	C10_CD4.CXCL13	C01_CD8.LEF1
chr15_85664756_85669721_1	1.2151	2.2445e-06	AKAP13	C10_CD4.CXCL13	C01_CD8.LEF1
chr2_68735261_68775220_1	1.48604	4.05968e-05	ARHGAP25	C10_CD4.CXCL13	C01_CD8.LEF1
chr12_57477681_57478539_2	1.04985	6.05945e-06	ARHGAP9	C10_CD4.CXCL13	C01_CD8.LEF1
chr12_57478758_57479090_2	1.13403	6.24953e-06	ARHGAP9	C10_CD4.CXCL13	C01_CD8.LEF1
chr10_62051001_62057116_1	1.2112	0.000134724	ARID5B	C10_CD4.CXCL13	C01_CD8.LEF1
chr10_62049484_62050887_1	1.51845	0.000577779	ARID5B	C10_CD4.CXCL13	C01_CD8.LEF1
chr15_59664121_59668891_2	1.1312	0.00297089	BNIP2	C10_CD4.CXCL13	C01_CD8.LEF1
chr11_3015850_3017105_2	1.69743	1.46817e-08	CARS	C10_CD4.CXCL13	C01_CD8.LEF1
chr11_3017955_3018407_2	1.60106	3.00733e-07	CARS	C10_CD4.CXCL13	C01_CD8.LEF1
chr11_3006960_3012194_2	1.57078	3.00733e-07	CARS	C10_CD4.CXCL13	C01_CD8.LEF1
chr11_3012277_3015780_2	1.51332	3.98514e-07	CARS	C10_CD4.CXCL13	C01_CD8.LEF1
chr11_3018512_3018619_2	1.47	1.33674e-06	CARS	C10_CD4.CXCL13	C01_CD8.LEF1
chr11_3018750_3019138_2	1.32337	1.06422e-05	CARS	C10_CD4.CXCL13	C01_CD8.LEF1
chr11_3002601_3005365_2	-1.68604	1.64101e-05	CARS	C10_CD4.CXCL13	C01_CD8.LEF1
chr11_3017296_3017856_2	1.33628	1.77807e-05	CARS	C10_CD4.CXCL13	C01_CD8.LEF1
chr11_3020333_3026675_2	1.19919	4.85587e-05	CARS	C10_CD4.CXCL13	C01_CD8.LEF1
chr11_3019268_3020219_2	1.14297	9.03789e-05	CARS	C10_CD4.CXCL13	C01_CD8.LEF1
chr6_41940586_41941451_2	2.4167	2.68846e-19	CCND3	C10_CD4.CXCL13	C01_CD8.LEF1
chr6_41937395_42048500_2	-1.47076	1.60361e-06	CCND3	C10_CD4.CXCL13	C01_CD8.LEF1
chr6_41940586_42048500_2	-1.11064	0.000164005	CCND3	C10_CD4.CXCL13	C01_CD8.LEF1
chr1_1657499_1658913_2	-1.21069	0.00682617	CDK11B	C10_CD4.CXCL13	C01_CD8.LEF1
chr2_201149053_201149753_1	-1.30666	2.98682e-05	CFLAR	C10_CD4.CXCL13	C01_CD8.LEF1
chr2_201145433_201149002_1	-1.33025	2.98682e-05	CFLAR	C10_CD4.CXCL13	C01_CD8.LEF1
chr2_201136108_201136197_1	1.06151	0.000840562	CFLAR	C10_CD4.CXCL13	C01_CD8.LEF1
chr2_201140440_201145377_1	-1.00094	0.00136636	CFLAR	C10_CD4.CXCL13	C01_CD8.LEF1
chr2_200860216_200861237_2	1.49997	1.66118e-12	CLK1	C10_CD4.CXCL13	C01_CD8.LEF1
chr2_200859747_200860124_2	1.29042	4.2113e-11	CLK1	C10_CD4.CXCL13	C01_CD8.LEF1
chr2_200859747_200861237_2	-1.25581	7.29093e-10	CLK1	C10_CD4.CXCL13	C01_CD8.LEF1
chr5_178617435_178618555_2	1.80438	0.000141203	CLK4	C10_CD4.CXCL13	C01_CD8.LEF1
chr5_178616949_178617343_2	1.72437	0.000141203	CLK4	C10_CD4.CXCL13	C01_CD8.LEF1
chr5_178616949_178618555_2	-1.49771	0.0012944	CLK4	C10_CD4.CXCL13	C01_CD8.LEF1
chr11_88309319_88312387_2	1.22013	2.94269e-05	CTSC	C10_CD4.CXCL13	C01_CD8.LEF1
chr11_88294509_88296132_2	1.22915	0.000112138	CTSC	C10_CD4.CXCL13	C01_CD8.LEF1
chr11_88312555_88334936_2	1.05113	0.000267942	CTSC	C10_CD4.CXCL13	C01_CD8.LEF1
chr20_49223434_49224944_1	1.16513	0.0017788	DDX27	C10_CD4.CXCL13	C01_CD8.LEF1
chr20_49224992_49225112_1	1.01698	0.00674509	DDX27	C10_CD4.CXCL13	C01_CD8.LEF1
chr20_49219542_49221451_1	-1.01359	0.0079814	DDX27	C10_CD4.CXCL13	C01_CD8.LEF1
chr1_28887211_28987447_1	1.3284	7.97426e-05	EPB41	C10_CD4.CXCL13	C01_CD8.LEF1
chr1_28914769_28987430_1	-1.29818	0.00286093	EPB41	C10_CD4.CXCL13	C01_CD8.LEF1
chr1_11080550_11080763_2	1.15158	6.82133e-06	EXOSC10	C10_CD4.CXCL13	C01_CD8.LEF1
chr1_11079823_11080498_2	1.07699	1.82613e-05	EXOSC10	C10_CD4.CXCL13	C01_CD8.LEF1
chr10_14530516_14572228_2	1.50967	0.000138756	FAM107B	C10_CD4.CXCL13	C01_CD8.LEF1
chr10_14553388_14571762_2	-1.58117	0.000824842	FAM107B	C10_CD4.CXCL13	C01_CD8.LEF1
chr4_189955152_189957397_1	1.4791	0.00371769	FRG1	C10_CD4.CXCL13	C01_CD8.LEF1
chr4_189952288_189957397_1	-1.83939	0.00503061	FRG1	C10_CD4.CXCL13	C01_CD8.LEF1
chr1_89263949_89264685_2	1.12289	0.000138947	GBP5	C10_CD4.CXCL13	C01_CD8.LEF1
chr1_89264967_89266345_2	1.02476	0.000484145	GBP5	C10_CD4.CXCL13	C01_CD8.LEF1
chr1_89268857_89269365_2	1.00627	0.000546458	GBP5	C10_CD4.CXCL13	C01_CD8.LEF1
chr5_135353046_135360496_2	1.01433	0.00729824	H2AFY	C10_CD4.CXCL13	C01_CD8.LEF1
chr15_88879270_88881356_2	1.99302	0.000260682	HAPLN3	C10_CD4.CXCL13	C01_CD8.LEF1
chr6_79201727_79202275_2	1.64948	2.53346e-06	HMGN3	C10_CD4.CXCL13	C01_CD8.LEF1
chr6_79201727_79202316_2	1.09321	0.00274954	HMGN3	C10_CD4.CXCL13	C01_CD8.LEF1
chr7_76303077_76303801_1	2.463	1.65956e-09	HSPB1	C10_CD4.CXCL13	C01_CD8.LEF1
chr1_78655512_78659311_1	1.80203	0.000284865	IFI44	C10_CD4.CXCL13	C01_CD8.LEF1
chr1_78660655_78662703_1	1.36187	0.00921232	IFI44	C10_CD4.CXCL13	C01_CD8.LEF1
chr17_39777768_39777884_2	1.401	0.000695243	IKZF3	C10_CD4.CXCL13	C01_CD8.LEF1
chr15_88639077_88639342_1	1.68573	3.62021e-10	ISG20	C10_CD4.CXCL13	C01_CD8.LEF1
chr17_47661179_47663088_1	-1.14614	0.00717869	KPNB1	C10_CD4.CXCL13	C01_CD8.LEF1
chr17_47680670_47682403_1	1.11632	0.00717869	KPNB1	C10_CD4.CXCL13	C01_CD8.LEF1
chr7_100148976_100149498_1	1.03074	0.000301474	LAMTOR4	C10_CD4.CXCL13	C01_CD8.LEF1
chr6_31581631_31582255_2	-1.04144	0.00154296	LTB	C10_CD4.CXCL13	C01_CD8.LEF1
chr7_2216000_2216156_2	1.06337	0.00370533	MAD1L1	C10_CD4.CXCL13	C01_CD8.LEF1
chr20_58993765_58994109_1	1.3442	8.80802e-05	NELFCD	C10_CD4.CXCL13	C01_CD8.LEF1
chr20_58989989_58990909_1	1.1461	0.000192481	NELFCD	C10_CD4.CXCL13	C01_CD8.LEF1
chr19_49560693_49580514_2	1.77906	1.39106e-12	NOSIP	C10_CD4.CXCL13	C01_CD8.LEF1
chr5_143400853_143434531_2	1.64677	0.000102627	NR3C1	C10_CD4.CXCL13	C01_CD8.LEF1
chr5_143400853_143404375_2	-1.55897	0.000231472	NR3C1	C10_CD4.CXCL13	C01_CD8.LEF1
chr17_75131106_75131180_2	1.77305	0.00273335	NT5C	C10_CD4.CXCL13	C01_CD8.LEF1
chr15_74043140_74044220_1	-1.22217	0.00512295	PML	C10_CD4.CXCL13	C01_CD8.LEF1
chr19_36114714_36114797_2	1.00678	0.00221746	POLR2I	C10_CD4.CXCL13	C01_CD8.LEF1
chr16_22317040_22317114_1	1.31737	3.5721e-05	POLR3E	C10_CD4.CXCL13	C01_CD8.LEF1
chr16_22305207_22308147_1	1.43782	4.66066e-05	POLR3E	C10_CD4.CXCL13	C01_CD8.LEF1
chr16_22308226_22308924_1	1.37356	8.33783e-05	POLR3E	C10_CD4.CXCL13	C01_CD8.LEF1
chr16_22324661_22325204_1	1.13143	0.000118379	POLR3E	C10_CD4.CXCL13	C01_CD8.LEF1
chr16_22318947_22322849_1	1.16024	0.000118379	POLR3E	C10_CD4.CXCL13	C01_CD8.LEF1
chr16_22324414_22324502_1	1.20845	0.000118379	POLR3E	C10_CD4.CXCL13	C01_CD8.LEF1
chr16_22314129_22315088_1	1.18744	0.000135392	POLR3E	C10_CD4.CXCL13	C01_CD8.LEF1
chr16_22316687_22316994_1	1.11841	0.000159339	POLR3E	C10_CD4.CXCL13	C01_CD8.LEF1
chr16_22322932_22324353_1	1.1364	0.000226176	POLR3E	C10_CD4.CXCL13	C01_CD8.LEF1
chr16_22309041_22309427_1	1.16512	0.000298108	POLR3E	C10_CD4.CXCL13	C01_CD8.LEF1
chr2_241166442_241167044_1	1.08992	0.00203872	PPP1R7	C10_CD4.CXCL13	C01_CD8.LEF1
chr1_108696338_108698603_1	1.78844	1.46945e-06	PRPF38B	C10_CD4.CXCL13	C01_CD8.LEF1
chr1_198692374_198703297_1	1.94319	7.98815e-54	PTPRC	C10_CD4.CXCL13	C01_CD8.LEF1
chr1_198702531_198703297_1	-1.28114	1.13068e-27	PTPRC	C10_CD4.CXCL13	C01_CD8.LEF1
chr1_198699705_198702386_1	-1.1857	1.76731e-27	PTPRC	C10_CD4.CXCL13	C01_CD8.LEF1
chr1_198692374_198696711_1	-1.03722	1.21778e-21	PTPRC	C10_CD4.CXCL13	C01_CD8.LEF1
chr7_75879261_75881828_1	1.47509	0.00133857	RHBDD2	C10_CD4.CXCL13	C01_CD8.LEF1
chr10_78037305_78040203_1	-1.68228	6.53479e-23	RPS24	C10_CD4.CXCL13	C01_CD8.LEF1
chr10_78040226_78040614_1	-1.57584	3.48596e-22	RPS24	C10_CD4.CXCL13	C01_CD8.LEF1
chr10_78037305_78040614_1	1.15146	2.41023e-12	RPS24	C10_CD4.CXCL13	C01_CD8.LEF1
chrX_23783884_23785327_1	1.85355	2.571e-10	SAT1	C10_CD4.CXCL13	C01_CD8.LEF1
chr16_30381245_30381338_2	1.08448	5.34526e-08	2020-09-01	C10_CD4.CXCL13	C01_CD8.LEF1
chr11_64776627_64778361_2	-1.08792	0.00189291	SF1	C10_CD4.CXCL13	C01_CD8.LEF1
chr2_197418589_197420427_2	1.24879	9.99727e-12	SF3B1	C10_CD4.CXCL13	C01_CD8.LEF1
chr1_156809491_156809660_2	1.07715	0.00020154	SH2D2A	C10_CD4.CXCL13	C01_CD8.LEF1
chr1_156807346_156809202_2	1.10236	0.00069734	SH2D2A	C10_CD4.CXCL13	C01_CD8.LEF1
chr3_48469844_48479176_2	1.26184	3.94086e-05	SHISA5	C10_CD4.CXCL13	C01_CD8.LEF1
chr3_48469844_48473009_2	-1.17473	3.94086e-05	SHISA5	C10_CD4.CXCL13	C01_CD8.LEF1
chr20_1649409_1686331_2	-1.0308	0.000438942	SIRPG	C10_CD4.CXCL13	C01_CD8.LEF1
chr19_49101472_49102113_1	-2.09395	2.60035e-08	SNRNP70	C10_CD4.CXCL13	C01_CD8.LEF1
chr19_49101472_49104633_1	1.79769	7.08497e-08	SNRNP70	C10_CD4.CXCL13	C01_CD8.LEF1
chr15_101285802_101286213_2	1.28176	0.00128196	SNRPA1	C10_CD4.CXCL13	C01_CD8.LEF1
chr15_101286294_101286907_2	1.2779	0.00128196	SNRPA1	C10_CD4.CXCL13	C01_CD8.LEF1
chr15_44569506_44570524_2	-1.18851	0.00248621	SPG11	C10_CD4.CXCL13	C01_CD8.LEF1
chr15_44567593_44569397_2	-1.16886	0.00248621	SPG11	C10_CD4.CXCL13	C01_CD8.LEF1
chr15_44659304_44660431_2	1.28924	0.00248621	SPG11	C10_CD4.CXCL13	C01_CD8.LEF1
chr15_44657297_44659078_2	1.26576	0.00289815	SPG11	C10_CD4.CXCL13	C01_CD8.LEF1
chr15_44652267_44657094_2	1.23866	0.0029467	SPG11	C10_CD4.CXCL13	C01_CD8.LEF1
chr15_44651940_44652128_2	1.20292	0.003106	SPG11	C10_CD4.CXCL13	C01_CD8.LEF1
chr15_44564699_44565853_2	-1.09053	0.003106	SPG11	C10_CD4.CXCL13	C01_CD8.LEF1
chr15_44566306_44567423_2	-1.06086	0.003106	SPG11	C10_CD4.CXCL13	C01_CD8.LEF1
chr15_44660617_44663390_2	1.09526	0.00495714	SPG11	C10_CD4.CXCL13	C01_CD8.LEF1
chr17_76735876_76736153_2	-1.32594	4.27421e-06	SRSF2	C10_CD4.CXCL13	C01_CD8.LEF1
chr17_76735159_76736153_2	1.7563	1.32373e-05	SRSF2	C10_CD4.CXCL13	C01_CD8.LEF1
chr17_76735159_76735771_2	-1.43054	1.32373e-05	SRSF2	C10_CD4.CXCL13	C01_CD8.LEF1
chr17_76734563_76735060_2	1.08791	0.00125368	SRSF2	C10_CD4.CXCL13	C01_CD8.LEF1
chr2_161137064_161179613_1	1.38847	0.00999351	TANK	C10_CD4.CXCL13	C01_CD8.LEF1
chr11_67406693_67406826_1	1.11264	1.14842e-06	TBC1D10C	C10_CD4.CXCL13	C01_CD8.LEF1
chr6_127901082_127918427_2	-1.1866	9.97483e-06	THEMIS	C10_CD4.CXCL13	C01_CD8.LEF1
chr5_175967268_175967941_2	1.9248	4.95848e-05	THOC3	C10_CD4.CXCL13	C01_CD8.LEF1
chr5_175967268_176034565_2	-1.24601	0.000134893	THOC3	C10_CD4.CXCL13	C01_CD8.LEF1
chr3_114295875_114299596_1	1.04095	0.00500766	TIGIT	C10_CD4.CXCL13	C01_CD8.LEF1
chr5_139481343_139481477_2	1.07752	0.00118847	TMEM173	C10_CD4.CXCL13	C01_CD8.LEF1
chr5_119356122_119392815_1	2.67609	1.70233e-07	TNFAIP8	C10_CD4.CXCL13	C01_CD8.LEF1
chr5_119268908_119392815_1	-1.97932	0.00045809	TNFAIP8	C10_CD4.CXCL13	C01_CD8.LEF1
chr22_40178141_40246014_1	1.22621	9.47971e-05	TNRC6B	C10_CD4.CXCL13	C01_CD8.LEF1
chr11_43404145_43405513_1	-1.1271	0.000632941	TTC17	C10_CD4.CXCL13	C01_CD8.LEF1
chr11_43407216_43407352_1	-1.00587	0.0018463	TTC17	C10_CD4.CXCL13	C01_CD8.LEF1
chr3_49811092_49811272_2	1.0134	0.00030686	UBA7	C10_CD4.CXCL13	C01_CD8.LEF1
chr17_4272517_4282797_2	1.45769	0.00407543	UBE2G1	C10_CD4.CXCL13	C01_CD8.LEF1
chr2_106125680_106129673_2	1.22609	0.00256793	UXS1	C10_CD4.CXCL13	C01_CD8.LEF1
chr2_106123092_106125619_2	1.15261	0.00256793	UXS1	C10_CD4.CXCL13	C01_CD8.LEF1
chr2_106112766_106122969_2	1.16901	0.00284773	UXS1	C10_CD4.CXCL13	C01_CD8.LEF1
chr3_49014117_49014209_1	1.42517	0.00342248	WDR6	C10_CD4.CXCL13	C01_CD8.LEF1
chr2_174567184_174567860_2	1.20031	2.48912e-06	WIPF1	C10_CD4.CXCL13	C01_CD8.LEF1
chr2_174568074_174571675_2	1.0147	1.03523e-05	WIPF1	C10_CD4.CXCL13	C01_CD8.LEF1
chr17_27306883_27307743_1	1.03322	0.0072679	WSB1	C10_CD4.CXCL13	C01_CD8.LEF1
chr5_144162400_144164110_2	1.051	0.00480623	YIPF5	C10_CD4.CXCL13	C01_CD8.LEF1
chr10_114575600_114601826_2	1.25135	7.16951e-05	ABLIM1	C10_CD4.CXCL13	C04_CD8.LAYN
chr10_114547777_114571296_2	1.13452	0.00102851	ABLIM1	C10_CD4.CXCL13	C04_CD8.LAYN
chr10_114545099_114547649_2	1.07284	0.0012501	ABLIM1	C10_CD4.CXCL13	C04_CD8.LAYN
chr2_68735261_68775220_1	1.25009	4.20735e-05	ARHGAP25	C10_CD4.CXCL13	C04_CD8.LAYN
chr12_57478758_57479090_2	-1.47441	2.83683e-13	ARHGAP9	C10_CD4.CXCL13	C04_CD8.LAYN
chr12_57477681_57478539_2	-1.18643	5.00234e-11	ARHGAP9	C10_CD4.CXCL13	C04_CD8.LAYN
chr7_1010144_1127256_2	1.18342	0.00198426	C7orf50	C10_CD4.CXCL13	C04_CD8.LAYN
chr7_1010144_1028257_2	-1.11329	0.00198426	C7orf50	C10_CD4.CXCL13	C04_CD8.LAYN
chr11_3006960_3012194_2	1.11873	7.89519e-05	CARS	C10_CD4.CXCL13	C04_CD8.LAYN
chr11_3018512_3018619_2	1.15992	7.89519e-05	CARS	C10_CD4.CXCL13	C04_CD8.LAYN
chr11_3017955_3018407_2	1.16267	7.89519e-05	CARS	C10_CD4.CXCL13	C04_CD8.LAYN
chr11_3015850_3017105_2	1.08238	7.89519e-05	CARS	C10_CD4.CXCL13	C04_CD8.LAYN
chr11_3018750_3019138_2	1.08797	0.000163414	CARS	C10_CD4.CXCL13	C04_CD8.LAYN
chr11_3002601_3005365_2	-1.3625	0.000251331	CARS	C10_CD4.CXCL13	C04_CD8.LAYN
chr11_3026798_3028995_2	1.01107	0.000322736	CARS	C10_CD4.CXCL13	C04_CD8.LAYN
chr11_3029085_3029302_2	1.01235	0.000322736	CARS	C10_CD4.CXCL13	C04_CD8.LAYN
chr3_28241813_28316332_1	1.26449	0.00625042	CMC1	C10_CD4.CXCL13	C04_CD8.LAYN
chr3_28291955_28316332_1	-1.1321	0.00625042	CMC1	C10_CD4.CXCL13	C04_CD8.LAYN
chr3_28291955_28292735_1	-1.04246	0.00625042	CMC1	C10_CD4.CXCL13	C04_CD8.LAYN
chr3_28292965_28294433_1	-1.03396	0.00625042	CMC1	C10_CD4.CXCL13	C04_CD8.LAYN
chr11_67438502_67438670_2	2.66256	2.4474e-15	CORO1B	C10_CD4.CXCL13	C04_CD8.LAYN
chr11_67438950_67439785_2	2.49623	1.44002e-14	CORO1B	C10_CD4.CXCL13	C04_CD8.LAYN
chr11_67439844_67440117_2	2.22183	2.90615e-12	CORO1B	C10_CD4.CXCL13	C04_CD8.LAYN
chr11_67438502_67438631_2	-2.92995	4.71253e-12	CORO1B	C10_CD4.CXCL13	C04_CD8.LAYN
chr10_32305932_32378490_2	1.59499	0.000757761	EPC1	C10_CD4.CXCL13	C04_CD8.LAYN
chr10_32305932_32346762_2	-1.38789	0.00318473	EPC1	C10_CD4.CXCL13	C04_CD8.LAYN
chr9_40994700_41007439_1	1.47543	0.00909515	FRG1HP	C10_CD4.CXCL13	C04_CD8.LAYN
chr6_111780636_111793622_2	-1.58809	2.01645e-16	FYN	C10_CD4.CXCL13	C04_CD8.LAYN
chr15_34553957_34582749_2	-1.00336	0.00242186	GOLGA8B	C10_CD4.CXCL13	C04_CD8.LAYN
chr17_3714943_3716687_2	2.10945	6.99543e-18	ITGAE	C10_CD4.CXCL13	C04_CD8.LAYN
chr17_3716799_3720306_2	2.04114	2.13121e-17	ITGAE	C10_CD4.CXCL13	C04_CD8.LAYN
chr17_3748053_3750351_2	-1.30005	8.09539e-16	ITGAE	C10_CD4.CXCL13	C04_CD8.LAYN
chr17_3745928_3747921_2	-1.33506	9.04492e-16	ITGAE	C10_CD4.CXCL13	C04_CD8.LAYN
chr17_3755898_3756983_2	-1.24811	1.53952e-15	ITGAE	C10_CD4.CXCL13	C04_CD8.LAYN
chr17_3750483_3751649_2	-1.22508	3.35062e-15	ITGAE	C10_CD4.CXCL13	C04_CD8.LAYN
chr17_3755262_3755829_2	-1.20113	4.16941e-15	ITGAE	C10_CD4.CXCL13	C04_CD8.LAYN
chr17_3757135_3757705_2	-1.28327	4.16941e-15	ITGAE	C10_CD4.CXCL13	C04_CD8.LAYN
chr17_3757860_3759401_2	-1.32035	4.16941e-15	ITGAE	C10_CD4.CXCL13	C04_CD8.LAYN
chr17_3761521_3761914_2	-1.32377	4.16941e-15	ITGAE	C10_CD4.CXCL13	C04_CD8.LAYN
chr1_32014378_32030297_1	-1.15209	1.0732e-05	KHDRBS1	C10_CD4.CXCL13	C04_CD8.LAYN
chr2_108621462_108659604_1	1.00447	0.00033305	LIMS1	C10_CD4.CXCL13	C04_CD8.LAYN
chr18_79396352_79410402_1	1.37827	0.000791235	NFATC1	C10_CD4.CXCL13	C04_CD8.LAYN
chr5_143400853_143434531_2	1.55334	1.51072e-10	NR3C1	C10_CD4.CXCL13	C04_CD8.LAYN
chr6_106086596_106088200_1	-1.28653	4.1826e-06	PRDM1	C10_CD4.CXCL13	C04_CD8.LAYN
chr6_106099095_106099299_1	1.28772	4.91739e-06	PRDM1	C10_CD4.CXCL13	C04_CD8.LAYN
chr6_106095735_106099299_1	-1.12264	3.21284e-05	PRDM1	C10_CD4.CXCL13	C04_CD8.LAYN
chr6_106088450_106095614_1	-1.07328	7.91912e-05	PRDM1	C10_CD4.CXCL13	C04_CD8.LAYN
chr8_37870529_37874514_2	1.21167	0.00877427	RAB11FIP1	C10_CD4.CXCL13	C04_CD8.LAYN
chr3_50338012_50340555_2	-1.19338	0.00738553	RASSF1	C10_CD4.CXCL13	C04_CD8.LAYN
chr17_59112346_59131280_2	1.36713	0.0088652	SKA2	C10_CD4.CXCL13	C04_CD8.LAYN
chr7_100875713_100881284_1	1.07787	1.50636e-05	SRRT	C10_CD4.CXCL13	C04_CD8.LAYN
chr7_100881806_100882052_1	1.08711	1.96619e-05	SRRT	C10_CD4.CXCL13	C04_CD8.LAYN
chr5_119356122_119392815_1	1.89713	0.00199813	TNFAIP8	C10_CD4.CXCL13	C04_CD8.LAYN
chr5_119268908_119392815_1	-1.73526	0.00199813	TNFAIP8	C10_CD4.CXCL13	C04_CD8.LAYN
chr22_40178141_40246014_1	1.08391	0.000384181	TNRC6B	C10_CD4.CXCL13	C04_CD8.LAYN
chr14_21492377_21492507_1	-1.03926	0.00317576	TOX4	C10_CD4.CXCL13	C04_CD8.LAYN
chr14_21489404_21492295_1	-1.00632	0.00317576	TOX4	C10_CD4.CXCL13	C04_CD8.LAYN
chr1_62442300_62443158_1	-1.07451	0.00472896	USP1	C10_CD4.CXCL13	C04_CD8.LAYN
chr19_45517835_45517928_1	-1.21633	0.000174411	VASP	C10_CD4.CXCL13	C04_CD8.LAYN
chr9_17167_17343_2	1.02845	0.00657199	WASHC1	C10_CD4.CXCL13	C04_CD8.LAYN
chr10_114575600_114601826_2	1.8937	1.30703e-16	ABLIM1	C10_CD4.CXCL13	C05_CD8.GZMK
chr10_114545099_114547649_2	1.86465	1.0949e-15	ABLIM1	C10_CD4.CXCL13	C05_CD8.GZMK
chr10_114547777_114571296_2	1.87273	7.43334e-15	ABLIM1	C10_CD4.CXCL13	C05_CD8.GZMK
chr10_114571407_114575415_2	1.73554	7.47238e-15	ABLIM1	C10_CD4.CXCL13	C05_CD8.GZMK
chr10_114491879_114545004_2	1.45362	1.26153e-13	ABLIM1	C10_CD4.CXCL13	C05_CD8.GZMK
chr10_114601962_114792581_2	1.01963	2.5069e-09	ABLIM1	C10_CD4.CXCL13	C05_CD8.GZMK
chr10_114491879_114526659_2	-1.8876	6.58942e-09	ABLIM1	C10_CD4.CXCL13	C05_CD8.GZMK
chr14_23079039_23079546_2	-1.28743	6.07575e-05	ACIN1	C10_CD4.CXCL13	C05_CD8.GZMK
chr14_23078267_23078819_2	-1.24682	0.000109059	ACIN1	C10_CD4.CXCL13	C05_CD8.GZMK
chr14_23069618_23078150_2	-1.11213	0.000535888	ACIN1	C10_CD4.CXCL13	C05_CD8.GZMK
chr2_68735261_68775220_1	1.19058	3.35018e-05	ARHGAP25	C10_CD4.CXCL13	C05_CD8.GZMK
chr10_62049484_62050887_1	1.1694	2.06734e-05	ARID5B	C10_CD4.CXCL13	C05_CD8.GZMK
chr14_93954484_93956765_2	1.26005	0.00176886	ASB2	C10_CD4.CXCL13	C05_CD8.GZMK
chr20_31722331_31723734_2	1.06331	0.00479855	BCL2L1	C10_CD4.CXCL13	C05_CD8.GZMK
chr7_1010144_1028257_2	-1.08127	0.00202961	C7orf50	C10_CD4.CXCL13	C05_CD8.GZMK
chr7_1010144_1127256_2	1.01795	0.00534109	C7orf50	C10_CD4.CXCL13	C05_CD8.GZMK
chr6_41940586_41941451_2	1.56662	1.52531e-07	CCND3	C10_CD4.CXCL13	C05_CD8.GZMK
chr7_92833691_92836477_2	-1.05448	0.00482687	CDK6	C10_CD4.CXCL13	C05_CD8.GZMK
chr3_28291955_28292735_1	-1.86993	5.10394e-06	CMC1	C10_CD4.CXCL13	C05_CD8.GZMK
chr3_28292965_28294433_1	-1.89086	5.10394e-06	CMC1	C10_CD4.CXCL13	C05_CD8.GZMK
chr3_28263381_28316332_1	1.75619	6.38356e-05	CMC1	C10_CD4.CXCL13	C05_CD8.GZMK
chr3_28291955_28316332_1	-1.54215	0.000101139	CMC1	C10_CD4.CXCL13	C05_CD8.GZMK
chr3_28294530_28316332_1	-1.18876	0.00178647	CMC1	C10_CD4.CXCL13	C05_CD8.GZMK
chr11_67438950_67439785_2	3.28457	2.93396e-24	CORO1B	C10_CD4.CXCL13	C05_CD8.GZMK
chr11_67438502_67438670_2	3.22138	7.1521e-23	CORO1B	C10_CD4.CXCL13	C05_CD8.GZMK
chr11_67439844_67440117_2	3.01513	5.63968e-20	CORO1B	C10_CD4.CXCL13	C05_CD8.GZMK
chr11_67438502_67438631_2	-3.70143	5.88826e-19	CORO1B	C10_CD4.CXCL13	C05_CD8.GZMK
chr17_73209769_73227164_2	1.58236	0.00431653	FAM104A	C10_CD4.CXCL13	C05_CD8.GZMK
chr17_73209769_73212677_2	-1.37566	0.00431653	FAM104A	C10_CD4.CXCL13	C05_CD8.GZMK
chr5_39202988_39270568_2	-1.12773	8.12043e-13	FYB1	C10_CD4.CXCL13	C05_CD8.GZMK
chr1_89012028_89013184_2	1.12951	0.00714993	GBP3	C10_CD4.CXCL13	C05_CD8.GZMK
chr1_89011117_89011746_2	1.08222	0.00714993	GBP3	C10_CD4.CXCL13	C05_CD8.GZMK
chr5_135353046_135360496_2	1.12012	0.000720124	H2AFY	C10_CD4.CXCL13	C05_CD8.GZMK
chr5_135346058_135352945_2	1.09109	0.000720124	H2AFY	C10_CD4.CXCL13	C05_CD8.GZMK
chr7_76303077_76303801_1	2.13089	1.21417e-08	HSPB1	C10_CD4.CXCL13	C05_CD8.GZMK
chr10_1043394_1043998_2	1.12697	0.00841011	IDI1	C10_CD4.CXCL13	C05_CD8.GZMK
chr8_42319422_42319584_1	1.05094	0.002175	IKBKB	C10_CD4.CXCL13	C05_CD8.GZMK
chr7_50327758_50376532_1	1.18009	0.00054965	IKZF1	C10_CD4.CXCL13	C05_CD8.GZMK
chr17_3720403_3723687_2	1.51425	0.000120193	ITGAE	C10_CD4.CXCL13	C05_CD8.GZMK
chr17_3714943_3716687_2	1.17048	0.000201495	ITGAE	C10_CD4.CXCL13	C05_CD8.GZMK
chr17_3716799_3720306_2	1.0972	0.000633416	ITGAE	C10_CD4.CXCL13	C05_CD8.GZMK
chr7_100100094_100101263_2	1.16196	1.55903e-05	MCM7	C10_CD4.CXCL13	C05_CD8.GZMK
chr7_100099204_100099278_2	1.23176	3.67981e-05	MCM7	C10_CD4.CXCL13	C05_CD8.GZMK
chr7_100099404_100099588_2	1.18984	5.10127e-05	MCM7	C10_CD4.CXCL13	C05_CD8.GZMK
chr17_17175413_17176425_1	-1.8085	9.10456e-05	MPRIP	C10_CD4.CXCL13	C05_CD8.GZMK
chr17_17174076_17175292_1	-1.48246	0.000435683	MPRIP	C10_CD4.CXCL13	C05_CD8.GZMK
chr17_17172816_17173915_1	-1.17554	0.00780425	MPRIP	C10_CD4.CXCL13	C05_CD8.GZMK
chr17_17171866_17172697_1	-1.11715	0.00926162	MPRIP	C10_CD4.CXCL13	C05_CD8.GZMK
chr17_7857199_7857382_2	1.21511	0.00422079	NAA38	C10_CD4.CXCL13	C05_CD8.GZMK
chr19_51371836_51371939_2	-1.01468	3.58617e-13	NKG7	C10_CD4.CXCL13	C05_CD8.GZMK
chr5_143400853_143434531_2	1.24378	9.31775e-07	NR3C1	C10_CD4.CXCL13	C05_CD8.GZMK
chr15_41356141_41358148_1	1.04504	0.0027108	NUSAP1	C10_CD4.CXCL13	C05_CD8.GZMK
chr19_48874899_48875613_1	-2.3563	4.47795e-06	PPP1R15A	C10_CD4.CXCL13	C05_CD8.GZMK
chr1_198692374_198703297_1	1.09751	2.58101e-25	PTPRC	C10_CD4.CXCL13	C05_CD8.GZMK
chr12_107697598_107699372_1	1.14745	0.000284714	PWP1	C10_CD4.CXCL13	C05_CD8.GZMK
chr12_107699435_107702934_1	1.13221	0.000284714	PWP1	C10_CD4.CXCL13	C05_CD8.GZMK
chr12_107703747_107704635_1	1.1051	0.000284714	PWP1	C10_CD4.CXCL13	C05_CD8.GZMK
chr12_107703032_107703684_1	1.0669	0.00028575	PWP1	C10_CD4.CXCL13	C05_CD8.GZMK
chr12_107704748_107708925_1	1.0404	0.000353228	PWP1	C10_CD4.CXCL13	C05_CD8.GZMK
chr12_107709017_107709110_1	1.02507	0.000353228	PWP1	C10_CD4.CXCL13	C05_CD8.GZMK
chr7_75879261_75881828_1	1.08652	0.00283001	RHBDD2	C10_CD4.CXCL13	C05_CD8.GZMK
chr11_67433217_67433339_1	1.06246	0.00822539	RPS6KB2	C10_CD4.CXCL13	C05_CD8.GZMK
chrX_23783884_23785327_1	1.14403	8.49288e-07	SAT1	C10_CD4.CXCL13	C05_CD8.GZMK
chr7_100881806_100882052_1	1.13204	1.02669e-05	SRRT	C10_CD4.CXCL13	C05_CD8.GZMK
chr7_100875713_100881284_1	1.05703	1.02669e-05	SRRT	C10_CD4.CXCL13	C05_CD8.GZMK
chr7_100881414_100881658_1	1.00617	1.02669e-05	SRRT	C10_CD4.CXCL13	C05_CD8.GZMK
chr17_76735159_76736153_2	1.46491	1.01991e-05	SRSF2	C10_CD4.CXCL13	C05_CD8.GZMK
chr2_161137064_161179613_1	1.10335	0.000778623	TANK	C10_CD4.CXCL13	C05_CD8.GZMK
chr9_71750386_71769371_2	-1.11558	0.000348152	TMEM2	C10_CD4.CXCL13	C05_CD8.GZMK
chr5_119356122_119392815_1	2.62067	4.33549e-13	TNFAIP8	C10_CD4.CXCL13	C05_CD8.GZMK
chr5_119268908_119392815_1	-2.3177	3.40168e-09	TNFAIP8	C10_CD4.CXCL13	C05_CD8.GZMK
chr22_40178141_40246014_1	1.11817	8.7577e-06	TNRC6B	C10_CD4.CXCL13	C05_CD8.GZMK
chr22_40251201_40261831_1	1.00122	0.000164115	TNRC6B	C10_CD4.CXCL13	C05_CD8.GZMK
chr22_40246103_40251178_1	1.03231	0.000208931	TNRC6B	C10_CD4.CXCL13	C05_CD8.GZMK
chr22_40117129_40125771_1	-1.01915	0.00266796	TNRC6B	C10_CD4.CXCL13	C05_CD8.GZMK
chr14_21492377_21492507_1	-1.02708	0.00686868	TOX4	C10_CD4.CXCL13	C05_CD8.GZMK
chr14_92011073_92011754_2	-1.34874	0.00139679	TRIP11	C10_CD4.CXCL13	C05_CD8.GZMK
chr14_92011796_92014214_2	-1.35912	0.00139679	TRIP11	C10_CD4.CXCL13	C05_CD8.GZMK
chr14_92007853_92010985_2	-1.25755	0.00160641	TRIP11	C10_CD4.CXCL13	C05_CD8.GZMK
chr14_100369259_100375282_2	1.02957	3.31108e-07	WARS	C10_CD4.CXCL13	C05_CD8.GZMK
chr6_30577456_30577817_1	-1.51116	2.72972e-05	ABCF1	C11_CD4.GNLY	C01_CD8.LEF1
chr6_30590379_30590534_1	1.00491	0.000911534	ABCF1	C11_CD4.GNLY	C01_CD8.LEF1
chr15_85543956_85575130_1	-1.09856	1.99705e-05	AKAP13	C11_CD4.GNLY	C01_CD8.LEF1
chr15_85533881_85543771_1	-1.04987	2.79739e-05	AKAP13	C11_CD4.GNLY	C01_CD8.LEF1
chr15_85521576_85533583_1	-1.01273	5.77881e-05	AKAP13	C11_CD4.GNLY	C01_CD8.LEF1
chr13_110910771_110914724_2	1.33188	0.00438501	ANKRD10	C11_CD4.GNLY	C01_CD8.LEF1
chr13_110906125_110910617_2	1.27158	0.00511105	ANKRD10	C11_CD4.GNLY	C01_CD8.LEF1
chr2_201234113_201240269_1	-1.23604	2.5491e-05	CASP8	C11_CD4.GNLY	C01_CD8.LEF1
chr6_41940586_41941451_2	1.62322	2.29363e-11	CCND3	C11_CD4.GNLY	C01_CD8.LEF1
chr2_200860216_200861237_2	1.052	3.1969e-06	CLK1	C11_CD4.GNLY	C01_CD8.LEF1
chr11_88309319_88312387_2	1.10322	0.000158771	CTSC	C11_CD4.GNLY	C01_CD8.LEF1
chr11_88294509_88296132_2	1.19893	0.000158771	CTSC	C11_CD4.GNLY	C01_CD8.LEF1
chr11_88312555_88334936_2	1.00376	0.000366759	CTSC	C11_CD4.GNLY	C01_CD8.LEF1
chr2_15595197_15595489_1	-1.24665	0.000785367	DDX1	C11_CD4.GNLY	C01_CD8.LEF1
chr2_15595554_15596733_1	-1.08858	0.000785367	DDX1	C11_CD4.GNLY	C01_CD8.LEF1
chr2_15591950_15595144_1	-1.1902	0.000962006	DDX1	C11_CD4.GNLY	C01_CD8.LEF1
chr20_49223434_49224944_1	1.2716	0.000484708	DDX27	C11_CD4.GNLY	C01_CD8.LEF1
chr20_49219542_49221451_1	-1.21536	0.00102202	DDX27	C11_CD4.GNLY	C01_CD8.LEF1
chr20_49233406_49233567_1	1.13009	0.00102202	DDX27	C11_CD4.GNLY	C01_CD8.LEF1
chr20_49224992_49225112_1	1.05757	0.00202175	DDX27	C11_CD4.GNLY	C01_CD8.LEF1
chr13_40982283_40982857_2	-1.16803	0.000391249	ELF1	C11_CD4.GNLY	C01_CD8.LEF1
chr8_109334475_109336127_1	1.09326	0.00662201	ENY2	C11_CD4.GNLY	C01_CD8.LEF1
chr12_112013610_112022149_1	-1.28577	0.0074133	ERP29	C11_CD4.GNLY	C01_CD8.LEF1
chr10_14530516_14572228_2	1.90489	1.65071e-08	FAM107B	C11_CD4.GNLY	C01_CD8.LEF1
chr10_14553388_14571762_2	-1.50581	3.60496e-07	FAM107B	C11_CD4.GNLY	C01_CD8.LEF1
chr10_14530516_14571762_2	-1.26645	6.36816e-05	FAM107B	C11_CD4.GNLY	C01_CD8.LEF1
chr9_136941685_136942045_2	-1.24824	0.00089853	FBXW5	C11_CD4.GNLY	C01_CD8.LEF1
chr5_39202988_39270568_2	1.02535	4.19977e-07	FYB1	C11_CD4.GNLY	C01_CD8.LEF1
chr1_89264967_89266345_2	1.06515	0.000870254	GBP5	C11_CD4.GNLY	C01_CD8.LEF1
chr1_89269575_89270754_2	-1.0858	0.00307553	GBP5	C11_CD4.GNLY	C01_CD8.LEF1
chr22_37629527_37629997_1	1.06601	0.0029378	GGA1	C11_CD4.GNLY	C01_CD8.LEF1
chr22_37623468_37623551_1	1.01994	0.00712611	GGA1	C11_CD4.GNLY	C01_CD8.LEF1
chr22_37620914_37621615_1	1.04069	0.00865345	GGA1	C11_CD4.GNLY	C01_CD8.LEF1
chr17_64006736_64020522_2	-1.0547	0.00618401	ICAM2	C11_CD4.GNLY	C01_CD8.LEF1
chr17_39777768_39777884_2	1.25421	0.00401015	IKZF3	C11_CD4.GNLY	C01_CD8.LEF1
chr19_14031973_14032385_1	-1.09133	0.00216015	IL27RA	C11_CD4.GNLY	C01_CD8.LEF1
chr15_88639077_88639342_1	1.35533	1.24127e-05	ISG20	C11_CD4.GNLY	C01_CD8.LEF1
chr12_8989718_8992205_1	1.5001	7.79147e-06	KLRG1	C11_CD4.GNLY	C01_CD8.LEF1
chr7_100148976_100149498_1	1.05895	0.000161822	LAMTOR4	C11_CD4.GNLY	C01_CD8.LEF1
chr1_25562717_25563069_1	1.78628	1.18298e-06	LDLRAP1	C11_CD4.GNLY	C01_CD8.LEF1
chr1_25557268_25562643_1	1.79865	1.18989e-06	LDLRAP1	C11_CD4.GNLY	C01_CD8.LEF1
chr1_25554973_25557152_1	1.64841	3.77123e-06	LDLRAP1	C11_CD4.GNLY	C01_CD8.LEF1
chr1_25562979_25563069_1	-1.55171	1.94603e-05	LDLRAP1	C11_CD4.GNLY	C01_CD8.LEF1
chr1_25543787_25553921_1	1.1631	5.74402e-05	LDLRAP1	C11_CD4.GNLY	C01_CD8.LEF1
chr1_25554065_25554859_1	1.2562	0.00029508	LDLRAP1	C11_CD4.GNLY	C01_CD8.LEF1
chr19_4102454_4110508_2	1.47769	0.0011612	MAP2K2	C11_CD4.GNLY	C01_CD8.LEF1
chr19_4099415_4101018_2	1.4026	0.0011612	MAP2K2	C11_CD4.GNLY	C01_CD8.LEF1
chr19_4110656_4117418_2	1.33659	0.00173353	MAP2K2	C11_CD4.GNLY	C01_CD8.LEF1
chr19_4117630_4123783_2	1.22238	0.00256854	MAP2K2	C11_CD4.GNLY	C01_CD8.LEF1
chr19_4101281_4102375_2	1.13424	0.00581306	MAP2K2	C11_CD4.GNLY	C01_CD8.LEF1
chr19_4101144_4101228_2	1.09357	0.00767856	MAP2K2	C11_CD4.GNLY	C01_CD8.LEF1
chr19_49560693_49580514_2	1.79433	2.82109e-13	NOSIP	C11_CD4.GNLY	C01_CD8.LEF1
chr5_65579614_65583037_1	1.38371	0.0051017	PPWD1	C11_CD4.GNLY	C01_CD8.LEF1
chr1_108696338_108698603_1	1.31953	0.000739404	PRPF38B	C11_CD4.GNLY	C01_CD8.LEF1
chr1_198699705_198702386_1	-1.03316	1.43764e-21	PTPRC	C11_CD4.GNLY	C01_CD8.LEF1
chr1_198702531_198703297_1	-1.10735	1.86668e-21	PTPRC	C11_CD4.GNLY	C01_CD8.LEF1
chr2_54987699_55010086_2	-1.0163	0.00111282	RTN4	C11_CD4.GNLY	C01_CD8.LEF1
chrX_23783884_23785327_1	1.13149	0.00246872	SAT1	C11_CD4.GNLY	C01_CD8.LEF1
chr3_48469844_48479176_2	1.06416	0.000332439	SHISA5	C11_CD4.GNLY	C01_CD8.LEF1
chr1_40414241_40415271_1	1.20869	0.00169139	SMAP2	C11_CD4.GNLY	C01_CD8.LEF1
chr1_40413103_40414158_1	1.07509	0.00193603	SMAP2	C11_CD4.GNLY	C01_CD8.LEF1
chr1_40415382_40416175_1	1.0842	0.00262955	SMAP2	C11_CD4.GNLY	C01_CD8.LEF1
chr16_50674075_50675769_2	1.76404	0.00049996	SNX20	C11_CD4.GNLY	C01_CD8.LEF1
chr16_50669149_50675769_2	-1.32727	0.0092065	SNX20	C11_CD4.GNLY	C01_CD8.LEF1
chr1_23975078_23978712_2	1.46317	0.00343227	SRSF10	C11_CD4.GNLY	C01_CD8.LEF1
chr1_23978274_23978652_2	-1.60126	0.00343227	SRSF10	C11_CD4.GNLY	C01_CD8.LEF1
chr3_186963927_187038741_1	1.7911	4.03328e-06	ST6GAL1	C11_CD4.GNLY	C01_CD8.LEF1
chr3_187025518_187038741_1	-1.15666	3.58411e-05	ST6GAL1	C11_CD4.GNLY	C01_CD8.LEF1
chr3_186930835_186963784_1	1.38779	0.00046135	ST6GAL1	C11_CD4.GNLY	C01_CD8.LEF1
chr3_187051347_187072848_1	-1.01798	0.0028648	ST6GAL1	C11_CD4.GNLY	C01_CD8.LEF1
chr6_152180295_152185273_2	-1.30564	8.81601e-10	SYNE1	C11_CD4.GNLY	C01_CD8.LEF1
chr1_6464720_6465087_2	-1.52146	0.000368763	TNFRSF25	C11_CD4.GNLY	C01_CD8.LEF1
chr1_6465223_6465439_2	-1.30216	0.00102532	TNFRSF25	C11_CD4.GNLY	C01_CD8.LEF1
chr1_6464454_6464551_2	-1.29206	0.00199427	TNFRSF25	C11_CD4.GNLY	C01_CD8.LEF1
chr16_67155655_67156509_2	1.18878	0.00497492	TRADD	C11_CD4.GNLY	C01_CD8.LEF1
chr11_2302216_2302843_1	1.45657	0.000120953	TSPAN32	C11_CD4.GNLY	C01_CD8.LEF1
chr2_69643275_69643574_2	-1.02258	0.0058448	AAK1	C11_CD4.GNLY	C04_CD8.LAYN
chr13_110906125_110910617_2	1.34016	0.00159658	ANKRD10	C11_CD4.GNLY	C04_CD8.LAYN
chr13_110910771_110914724_2	1.15078	0.00347035	ANKRD10	C11_CD4.GNLY	C04_CD8.LAYN
chr22_39049582_39052073_1	-1.19497	0.000220982	APOBEC3F	C11_CD4.GNLY	C04_CD8.LAYN
chr22_39045221_39045427_1	-1.07948	0.000522112	APOBEC3F	C11_CD4.GNLY	C04_CD8.LAYN
chr12_57478758_57479090_2	-2.33012	2.11333e-28	ARHGAP9	C11_CD4.GNLY	C04_CD8.LAYN
chr12_57477681_57478539_2	-2.01038	1.94739e-26	ARHGAP9	C11_CD4.GNLY	C04_CD8.LAYN
chr12_89656108_89709218_2	-1.39215	0.00493401	ATP2B1	C11_CD4.GNLY	C04_CD8.LAYN
chr2_201272777_201272897_1	1.11725	3.17713e-05	CASP8	C11_CD4.GNLY	C04_CD8.LAYN
chr2_201234113_201240269_1	-1.03459	0.000143704	CASP8	C11_CD4.GNLY	C04_CD8.LAYN
chr17_36211218_36211775_1	-1.44711	0.000482471	CCL4L2	C11_CD4.GNLY	C04_CD8.LAYN
chr15_48331796_48332267_1	1.01552	0.0094376	DUT	C11_CD4.GNLY	C04_CD8.LAYN
chr13_40982283_40982857_2	-1.01931	8.07992e-05	ELF1	C11_CD4.GNLY	C04_CD8.LAYN
chr1_28887211_28987447_1	-1.41638	0.00709114	EPB41	C11_CD4.GNLY	C04_CD8.LAYN
chr6_111780636_111793622_2	-1.44736	5.85556e-14	FYN	C11_CD4.GNLY	C04_CD8.LAYN
chr7_150628513_150630057_2	-1.26564	0.000170806	GIMAP6	C11_CD4.GNLY	C04_CD8.LAYN
chr15_34553957_34582749_2	-1.17278	0.000667949	GOLGA8B	C11_CD4.GNLY	C04_CD8.LAYN
chr1_53921768_53923903_2	-1.04431	0.00231697	HSPB11	C11_CD4.GNLY	C04_CD8.LAYN
chr17_64006736_64020522_2	-1.23243	0.00888126	ICAM2	C11_CD4.GNLY	C04_CD8.LAYN
chr3_48693180_48695089_2	-1.20367	0.00351463	IP6K2	C11_CD4.GNLY	C04_CD8.LAYN
chr5_76543555_76562395_1	-1.32751	5.56242e-11	IQGAP2	C11_CD4.GNLY	C04_CD8.LAYN
chr9_86266192_86272006_2	-1.01497	0.0094657	ISCA1	C11_CD4.GNLY	C04_CD8.LAYN
chr7_1936898_1940087_2	1.44664	0.00220093	MAD1L1	C11_CD4.GNLY	C04_CD8.LAYN
chr2_111429621_111494884_2	-2.02851	4.41707e-05	MIR4435-2HG	C11_CD4.GNLY	C04_CD8.LAYN
chr17_7857199_7857382_2	-1.4338	0.00344564	NAA38	C11_CD4.GNLY	C04_CD8.LAYN
chr8_101887228_101915808_2	-1.94423	1.52975e-05	NCALD	C11_CD4.GNLY	C04_CD8.LAYN
chr9_136850138_136850754_1	-1.23682	0.000195324	PHPT1	C11_CD4.GNLY	C04_CD8.LAYN
chr9_136850561_136850754_1	1.13278	0.00116435	PHPT1	C11_CD4.GNLY	C04_CD8.LAYN
chr6_106086596_106088200_1	-3.47119	5.43887e-33	PRDM1	C11_CD4.GNLY	C04_CD8.LAYN
chr6_106095735_106099299_1	-3.27922	2.02364e-30	PRDM1	C11_CD4.GNLY	C04_CD8.LAYN
chr6_106088450_106095614_1	-3.13929	1.68836e-27	PRDM1	C11_CD4.GNLY	C04_CD8.LAYN
chr6_106099095_106099299_1	3.14388	2.34409e-24	PRDM1	C11_CD4.GNLY	C04_CD8.LAYN
chr6_106099553_106104824_1	1.63524	3.67645e-11	PRDM1	C11_CD4.GNLY	C04_CD8.LAYN
chr6_33293917_33294033_2	-1.03243	0.00644807	RGL2	C11_CD4.GNLY	C04_CD8.LAYN
chr8_100270014_100274952_2	-1.05773	5.55625e-05	RNF19A	C11_CD4.GNLY	C04_CD8.LAYN
chr8_100264786_100268784_2	-1.08193	5.55625e-05	RNF19A	C11_CD4.GNLY	C04_CD8.LAYN
chr8_100275162_100287500_2	-1.10944	0.000126542	RNF19A	C11_CD4.GNLY	C04_CD8.LAYN
chr8_100259998_100261541_2	-1.01429	0.00015174	RNF19A	C11_CD4.GNLY	C04_CD8.LAYN
chr1_24929853_24964513_2	-2.94185	6.10312e-23	RUNX3	C11_CD4.GNLY	C04_CD8.LAYN
chr1_24927731_24929586_2	-1.11933	0.000811112	RUNX3	C11_CD4.GNLY	C04_CD8.LAYN
chr17_80211012_80212070_2	-1.35692	0.00651025	SGSH	C11_CD4.GNLY	C04_CD8.LAYN
chr17_76735876_76736153_2	1.2864	3.18913e-08	SRSF2	C11_CD4.GNLY	C04_CD8.LAYN
chr17_76735159_76735771_2	1.19606	1.43951e-06	SRSF2	C11_CD4.GNLY	C04_CD8.LAYN
chr17_76735159_76736153_2	-1.49905	1.86662e-06	SRSF2	C11_CD4.GNLY	C04_CD8.LAYN
chr3_187025518_187038741_1	-1.17973	5.59168e-05	ST6GAL1	C11_CD4.GNLY	C04_CD8.LAYN
chr3_186930835_186963784_1	1.11584	0.00489525	ST6GAL1	C11_CD4.GNLY	C04_CD8.LAYN
chr6_152526176_152539959_2	1.11565	1.90394e-16	SYNE1	C11_CD4.GNLY	C04_CD8.LAYN
chr6_152520543_152526079_2	1.09706	2.31986e-15	SYNE1	C11_CD4.GNLY	C04_CD8.LAYN
chr6_152540022_152628264_2	1.06106	2.35113e-14	SYNE1	C11_CD4.GNLY	C04_CD8.LAYN
chr5_119268908_119392815_1	1.42898	0.000770819	TNFAIP8	C11_CD4.GNLY	C04_CD8.LAYN
chr12_124913268_124913495_2	-1.01471	1.04729e-09	UBC	C11_CD4.GNLY	C04_CD8.LAYN
chr14_100369259_100375282_2	-1.57398	2.14566e-08	WARS	C11_CD4.GNLY	C04_CD8.LAYN
chr22_28796122_28796147_0	1.15497	4.6095e-05	XBP1	C11_CD4.GNLY	C04_CD8.LAYN
chr7_139053582_139053964_2	1.07688	0.0016309	ZC3HAV1	C11_CD4.GNLY	C04_CD8.LAYN
chr7_139047854_139053450_2	1.02141	0.00187963	ZC3HAV1	C11_CD4.GNLY	C04_CD8.LAYN
chr7_139054096_139055204_2	1.02801	0.00212716	ZC3HAV1	C11_CD4.GNLY	C04_CD8.LAYN
chr13_110910771_110914724_2	1.5574	0.000203606	ANKRD10	C11_CD4.GNLY	C05_CD8.GZMK
chr13_110906125_110910617_2	1.52972	0.000306415	ANKRD10	C11_CD4.GNLY	C05_CD8.GZMK
chr13_110893264_110906032_2	1.27816	0.00518851	ANKRD10	C11_CD4.GNLY	C05_CD8.GZMK
chr12_57477681_57478539_2	-1.19612	4.59786e-08	ARHGAP9	C11_CD4.GNLY	C05_CD8.GZMK
chr12_57478758_57479090_2	-1.33164	4.59786e-08	ARHGAP9	C11_CD4.GNLY	C05_CD8.GZMK
chr10_103451286_103452155_2	-1.50382	0.00244702	CALHM2	C11_CD4.GNLY	C05_CD8.GZMK
chr10_103451183_103452155_2	1.46597	0.00244702	CALHM2	C11_CD4.GNLY	C05_CD8.GZMK
chr1_184803693_184805945_2	1.07168	6.12292e-05	FAM129A	C11_CD4.GNLY	C05_CD8.GZMK
chr14_24633063_24634105_2	1.13492	7.71422e-08	GZMB	C11_CD4.GNLY	C05_CD8.GZMK
chr14_24631215_24631857_2	1.209	1.66534e-07	GZMB	C11_CD4.GNLY	C05_CD8.GZMK
chr19_4102454_4110508_2	1.31833	0.000153193	MAP2K2	C11_CD4.GNLY	C05_CD8.GZMK
chr19_4110656_4117418_2	1.18325	0.000239221	MAP2K2	C11_CD4.GNLY	C05_CD8.GZMK
chr19_4117630_4123783_2	1.07672	0.000239221	MAP2K2	C11_CD4.GNLY	C05_CD8.GZMK
chr19_4101281_4102375_2	1.02087	0.00305422	MAP2K2	C11_CD4.GNLY	C05_CD8.GZMK
chr9_136850561_136850754_1	1.20336	0.00245635	PHPT1	C11_CD4.GNLY	C05_CD8.GZMK
chr2_55550007_55558774_2	1.05967	0.000131232	PPP4R3B	C11_CD4.GNLY	C05_CD8.GZMK
chr6_106095735_106099299_1	-1.55002	2.36333e-05	PRDM1	C11_CD4.GNLY	C05_CD8.GZMK
chr6_106088450_106095614_1	-1.38733	6.09275e-05	PRDM1	C11_CD4.GNLY	C05_CD8.GZMK
chr6_106099095_106099299_1	1.5505	0.000398569	PRDM1	C11_CD4.GNLY	C05_CD8.GZMK
chr6_106086596_106088200_1	-1.07191	0.00203629	PRDM1	C11_CD4.GNLY	C05_CD8.GZMK
chr16_15073081_15074722_2	1.03275	0.00212545	RRN3	C11_CD4.GNLY	C05_CD8.GZMK
chr16_15071252_15072949_2	1.00313	0.00212545	RRN3	C11_CD4.GNLY	C05_CD8.GZMK
chr1_24929853_24964513_2	-1.18507	0.00108768	RUNX3	C11_CD4.GNLY	C05_CD8.GZMK
chr4_1171487_1171851_2	2.87015	1.48386e-19	SPON2	C11_CD4.GNLY	C05_CD8.GZMK
chr4_1167657_1170401_2	3.08421	1.83212e-19	SPON2	C11_CD4.GNLY	C05_CD8.GZMK
chr4_1172075_1172543_2	2.33147	1.87822e-19	SPON2	C11_CD4.GNLY	C05_CD8.GZMK
chr4_1170577_1170998_2	2.77658	1.74764e-17	SPON2	C11_CD4.GNLY	C05_CD8.GZMK
chr4_1171191_1171262_2	2.6155	2.13867e-17	SPON2	C11_CD4.GNLY	C05_CD8.GZMK
chr4_1200048_1201268_2	-3.79555	2.80677e-16	SPON2	C11_CD4.GNLY	C05_CD8.GZMK
chrX_41123725_41128999_1	-1.08795	0.00111293	USP9X	C11_CD4.GNLY	C05_CD8.GZMK
